# Supplementary material for: The aquaporin4-IgG status and how it affects the clinical features and treatment response in NMOSD patients in Egypt
Source: BMC Neurol. 2021 Feb 3;21:53. doi: 10.1186/s12883-021-02083-1 (PMC7860192; doi:10.1186/s12883-021-02083-1)
Supplement: Supplementary file 1 — Additional file 1. [file 12883_2021_2083_MOESM1_ESM.xlsx]

## Sheet: Sheet1
Patient No.	age at 2018	sex	occupation	governrate	marital status	co-morbidities	FH of AN	Age at onset	Duration of diag	1st sym	mono,poly	weakness	sensory	ataxia	bladder	diplopia	visual loss	dysarthia	vertigo	memory	psychatric	hearing loss	facial	bulbar	fits	dcl	headache	fatigue	taste	Trigminal neuralgia	vomiting	date od EDSS AT START	EDSS 1st	Last EDSS	EDSS last 2	EDSS change	diagnosis	describtion	change in MRI	MRI SC	MRI dorsal	VEP	OCB	IgG Index	AQP4	total NO of attacks	total duration of disease (MONTH)	annual relapse rate	NO of attacks before DMT
1	27	1	2	9	2	2+1	4+2	25	4	3	0	1	1	0	1	0	1	0	0	0	0	0	0	0	0	0	1	1	0	0		2016	2.5	3		2	2	typical	2	0	3	2	0	0	3	8	72	1.6	1
2	35	1	2	10	2	5 + 4	0	27	2	3	0	1	0	0	1	0	1	0	0	1	0	0	0	0	0	1	1	1	0	0		1905-07-08	3	3		0	2	atypical		0	3	2	1	2	3	8	96	1	5
3	35	1	2	8	2	0	0	21	60	3	0	1	1	0	1	0	0	0	0	0	0	0	0	0	0	0	0	0	0	0		2014-11-15	3	6.5		2	1	atypical		3	0				4	12	168	0.8	3
4	54	1	1	2	4	1+6	0	50	8	3	0	0	0	0	0	0	1	0	0	0	0	0	0	0	0	0	0	0	0	0		2018-10-23	2	3		2	1	atypical	2	0	0	2	0	0	3	2	24	1	1
5	31	0	3	4	2	2+4	0	29	15	2	0	1	1	0	1	0	1	0	0	0	0	0	0	0	0	0	0	0	0	0		2017-04-15	7	4.5	8.5	2	2	atypical		3	3	2	0	0	3	5	36	1.6	3
6	33	1	2	2	2	0	0	33	4	3+2	1	1	1	0	1	0	1	0	0	0	0	0	0	0	0	0	0	0	0	0		2018-02-11	3.5	3		1	2	atypical	3	2	2	2	2	0	1	1	12	1	1
7	28	1	2	24	2	7	0	20	46	3	0	1	1	1	1	0	1	0	0	1	0	0	0	0	0	0	0	0	0	0		2015-02-11	6.5	6		1	2	atypical	2	0	0	2	0	0	3	4	84	0.5	2
8	23	1	1	5	1	5	0	22	7	3	0	1	1	1	1	0	1	0	0	0	0	0	0	0	0	0	1	0	0	0		2017-02-13	3.5	4		2	1	atypical		0	0	0	0	0	3	3	23	1.5	2
9	64	1	2	2	2	6 + 10 +11	0	64	1	3	0	0	0	0	0	0	1	0	0	0	0	0	0	0	0	0	0	0	0	0		2018-04-01	4			0	1	atypical		0	0	0	0	0	4	1	8	1.6	1
10	31	1	2	7	2	0	0	21	72	3	0	1	1	0	1	0	1	0	0	0	0	0	0	0	0	0	0	0	0	0		2015-12-01	4.5	4.5		0	2	atypical		3	0	2	0	0	3	7	108	0.7	5
11	44	1	2	1	2	0	0	43	7	2	0	1	1	0	1	0	1	0	0	0	0	0	1	0	0	0	0	0	0	0		2018-01-09	2.5	2.5		0	2	typical		2	0	0	2	0	4	2	17	1.4	2
12	34	1	2	4	2	0	0	30	50	2	0	1	1	0	1	0	1	0	0	0	0	0	0	0	0	0	0	0	0	0		2017-02-04	8	8		0	2	atypical	1	3	0	2	0	0	3	6	48	1.5	4
13	45	1	2	2	2	0	0	41	20	1+3+2	1	1	1	0	1	0	1	0	0	0	0	0	0	0	0	1	0	1	0	0		2016-03-26	7	6.5		1	2	atypical	3	3	3	2	2	1	3	4	52	0.9	2
14	49	1	2	2	2	10	0	40	84	4	0	1	1	0	1	0	1	0	0	0	1	0	0	0	0	0	0	0	0	0		2017-03-26	7.5	7.5		0	2	atypical		3	0	0	1	1	3	5	108	0.6	4
15	28	1	2	2	2	0	0	27	3	3	0	1	1	0	1	0	1	0	0	0	0	0	0	0	0	0	0	0	0	0		2017-12-01	8	7		1	2	atypical		3	0	2	0	0	3	2	15	1.6	2
16	56	0	3	2	2	2	0	55	5	3	0	1	1	0	1	0	1	1	0	0	1	0	0	1	0	0	0	1	0	0		2017-06-01	7	8.5		2	2	atypical		0	3				3	4	24	2	2
17	42	1	2	6	2	0	1	37	8	3+2	1	1	1	0	1	0	1	0	0	0	0	0	0	0	0	0	0	0	0	0		2017-04-02	8.5	4.5		1	2	atypical	3	3	3	0	2	0	2	10	64	1.8	6
18	31	1	2	2	2	0	0	29	6	1	1	1	1	0	1	0	0	0	0	0	0	0	0	0	1	0	1	1	0	0		2017-05-20	6.5	2.5		1	1	atypical		3		1	0	0	3	3	24	1	2
19	30	1	2	2	2	2	4	25	23	2	0	1	1	0	1	0	0	0	0	0	0	0	0	0	0	0	0	0	0	0		2015-04-22	6	4.5		2	1	atypical	3	3	3	2	0	0	3	5	67	0.9	3
20	35	1	2	2	2	0	0	27	39	2	0	1	1	0	0	0	0	0	0	0	0	0	0	0	0	0	0	0	0	0		2015-01-19	3.5				1	atypical		2	0	1	2	1	3	4	75	0.4	3
21	45	0	1	15	2	0	0	40	14	2+3+1	1	1	1	1	1	0	1	0	0	1	0	0	0	0	0	0	0	0	0	0		2018-04-02	3.5				2	typical		3	3	2	2	1	3	1	14	0.8	1
22	29	1	2	3	1	6	0	1	12	2	0	1	1	0	1	0	0	0	0	0	1	0	0	0	0	0	0	0	0	0		2016-10-27	2				1	atypical		3	0	2	0	0	4	5	38	1.6	2
23	55	1	2	4	2	9	3	52	22	1+3	1	1	1	0	1	0	1	0	0	0	0	0	0	0	0	0	0	0	0	0		2018-11-13	7	6		1	2	atypical				0	0	0	4	6	47	1.5	6
24	29	0	1	15	1	6	0	20	7	2	0	1	1	0	1	0	1	0	0	0	0	0	0	0	0	0	0	0	0	0		2018-06-18	4				1	typical	2	3	3	3	1	2	3	3	108	0.3	3
25	32	1	2	16	1	0	0	17	180	1+3+2	1	1	1	0	1	0	1	0	0	0	0	0	0	0	0	0	0	0	0	0		2016-02-15	6				1	atypical		3	0	0	0	0	4	6	180	0.4	6
26	29	1	2		2	0	0	25	14	2	0	1	1	0	1	0	0	0	0	0	0	0	0	0	0	0	0	0	0	0		2015-11-01	4				1	atypical		3	0	0	0	0	3	3	54	1	2
27	39	1	2	1	2	0	0	34	36	1	0	1	0	0	0	1	1	0	0	0	0	0	0	0	0	0	0	0	0	0		2016-10-01	4	3.5		1	1	atypical		2	0	0	0	0	3	3	64		3
28	38	1	2	1	2	0	0	34	12	2	0	1	1	0	1	0	1	0	0	0	0	0	0	0	0	0	0	0	0	0		2016-11-29	9	8.5		1	2	atypical		3	0	2	0	0	4	3	31	1.2	3
29	44	1	2	10	2	0	0	35	83	3	0	1	1	0	1	0	1	0	0	0	0	0	0	1	0	0	0	0	0	0		2017-05-07	7	6.5		1	1	atypical	2	3	3	2	0	0	4	5	48	1.25	5
30	40	1	2	4	2	12	4+2	30	22	2	0	1	1	0	1	0	1	0	0	0	1	0	0	0	0	0	0	0	0	0		2016-05-15	7.5	6		1	2	atypical		2	0	2	0	0	4	7	120	0.7	2
31	24	1	2	1	2	0	0	21	1	3	0	0	0	0	0	0	1	0	0	0	0	0	0	0	0	0	0	0	0	0		2016-12-16					1	atypical	2			2	0	0	4	2	24	1	2
32	38	1	2	4	2	0	0	35	14	2	0	1	1	1	1	0	0	0	0	0	0	0	0	0	0	0	0	0	0	0		2016-07-01	6.5	5.5	6	1	1	atypical	2	3	3	1	0	0	3	5	43	2	2
33	29	0	1	2	1	0	0	26	3	4	1	1	1	1	0	0	0	0	0	0	0	0	1	0	0	0	0	0	0	0		2016-03-08	1	0		0	1	typical		3	1	0	2	1	3	2	43	1	1
34	32	1	2	14	2	0	0	30	48	1	1	1	1	0	1	0	1	1	0	0	1	0	0	1	0	0	0	0	0	0		2018-03-14	9	9		0	2	typical		3	3	2	0	0	3	7	48	3	7
35	29	1	2	19	2	0	0	27	17	2	0	1	1	0	1	0	1	0	0	0	0	0	0	0	0	0	1	1	1	0		2018-10-12	2				1	atypical		3	0	0	0	0	3	3	19	1.8	3
36	48	1	2	1	2	0	5	29	72	3	0	1	1	0	1	0	1	0	0	0	0	0	0	0	0	0	0	0	0	0		2017-10-01	3				2	atypical		0	0	0	0	0	3	7	216	0.38	5
37	26	1	2	2	2	1	0	25	63	3	0	0	1	0	1	0	1	0	0	0	0	0	0	0	0	0	0	0	0	0		1905-07-08	7.5	3		1	1	atypical		3	0	0	0	0	3	2	69	34.5	1
38	35	1	2	11	1	0	0	28	60	2	0	1	1	0	1	0	1	0	0	0	0	0	0	0	0	0	0	1	0	0		2017-08-23	6				2	atypical	2	3	0	0	0	0	3	6	84	0.8	2
39	29	1	2	14	2	4	0	21	72	3	0	1	1	0	1	0	1	0	0	0	0	0	0	0	0	0	0	0	0	0		2016-11-17	2.5				2	atypical		3	0	2	1	2	3	4	96	0.5	4
40	18	1	2	11	1	0	0	12	55	3+2	1	1	1	1	1	0	1	0	0	0	0	0	0	0	0	0	0	0	0	0		1900-01-02 12:00:00					2	atypical	1	0	0	2	0	0	3	5	84	0.7	3
41	23	0	1	2	1	0	0	22	0	2	1	0	1	0	1	0	0	0	0	0	0	0	0	0	0	0	0	0	0	0	0	2016-07-01	2	2018-04-09	2	0	1	atypical		3	3	2	0	0	0	3	30	1.2	1
42	25	1	2	2	2	11	0	21	26	2	0	1	1	0	0	0	0	0	0	0	0	0	0	0	0	0	0	0	0	0	0	2016-04-12	1	2018-08-05	1.5	0.5	1	atypical	1	3	0	0	1	2	0	5	30	2	3
43	41	1	1	3	1	0	0	28	0	3	0	1	1	0	0	0	1	0	0	0	0	0	0	0	0	0	0	0	0	0	0	2014-10-27	6	2017-04-13	6	0	3	typical	2	3	0	0	0	0	4	5	120		5
44	51	1	2	1	2	10	0	43	1	2	1	1	0	0	1	0	0	0	0	0	0	0	0	0	0	0	0	0	0	0	0	2014-05-04	6	2018-01-01	6	0	1	atypical		3	0	2	1	2	0	1	60		1
45	34	1	2	18	2	0	4	22	120	2	0	1	1	0	0	0	0	0	0	0	0	0	0	0	0	0	0	0	0	0	1	1/10/216	2	2018-05-20	4	2	2	typical	2	3	0	2	0	0	0	6	144		4
46	40	1	2	3	2	12	0	34	36	3	0	1	1	0	0	0	1	0	0	0	0	0	0	0	0	0	0	0	0	0	0	2015-01-01	2	2016-07-25	6.5	4.5	3	typical	2	3	0	2	0	0	0	2	72		2
47	35	0	1	24	2	5	0	25	1	2	0	0	1	0	0	0	0	0	0	0	0	0	0		0	0	0	0	0	0	0	2008-01-01	1	2016-09-28	1	0	1	atypical	2	3	0	0	0	0	0	1	120		1
48	22	0	2	1	1	0	0	22	1	2	1	1	1	0	0	0	0	0	0	0	0	0	0	0	0	0	0	0	0	0	0	2016-11-27	2	2017-11-11	2	0	1	atypical	2	2	1	1	1	1	4	1	33		1
49		1	2		2	0	0		24	2 + 3	1	1	1	0	0	0	1	0	0	0	0	0	0	0	0	0	0	0	0	0	0						3	atypical		3	0	2	0	0	4	6			1
50	32	1	2	1	2	8	0	28	1	3	0	1	1	0	1	0	1	0	0	0	0	0	0	0	0	0	0	0	0	0	0	2016-03-16	4	2018-05-27	6	2	3	atypical	2	3	0	0	0	0	1	4	41		4
51	39	1	1	2	2	0	0	37		2	0	1	0	0	1	0	1	0	0	0	0	0	0	0	0	0	0	0	0	0	0	2017-03-06	6	2018-03-13	6	0	3	atypical		3	0	1	1	1	0	3	43
52	27	1	2	1	1	1	0	25	1	5	0	1	1	0	0	0	0	0	0	0	0	0	0	0	0	0	0	0	0	0	1	2017-05-09	2	2017-10-10	2	0	3	atypical		3	0	0	0	0	3	2	42		2
53	23	1	1	1	1	0	0	15		1	0	1	0	0	0	1	1	0	0	0	0	0	1	0	0	0	0	0	0	0	0	2014-08-26	0	2015-07-27	1	1	3	atypical		0	0	1	0	0	0	6			2
54	31	0	1	1	2	0	0	24	24	2	0	1	1	0	1	0	0	0	0	0	0	0	0	0	0	0	0	0	0	0	0						1	atypical		3	0	1	0	0	1	1	84		1
55	38	1	3	2	2	0	0	26	96	3	0	1	1	1	1	0	1	0	0	0	0	0	0	0	0	0	0	1	0	0	0	2014-09-01	5	42217	1	-4	4	atypical	2	3	0	0	0	0	0	4	108	0.44	4
56	31	1	2	2	2	0	0	24	2	2	0	0	1	0	0	0	1	0	0	0	1	0	0	0	0	0	0	1	0	0		2012	2	2018	4	2	3	typical		2		2	2	1	0	3			2
57	26	0	1	1	1	3	0	22	2	3	1	1	1	1	1	0	1	0	0	0	0	0	0	0	0	0	0	0	0	0		2017	6	2018	6	0	3	atypical		3		2	2		0	2			1
58	43	1	2	2	2	0	0	41	1	2 + 3	1	1	1	0	1	0	1	0	0	0	1	0	0	0	0	0	0	0	0	0		2015	7	2018	6.5	0.5	2	typical		3		2	2		2	4			1
59	51	0	3	2	2	0	0	51	0	2	1	1	1	0	1	0	0	0	0	0	0	0	0	0	0	0	0	0	0	0		2018	7.5				2	atypical		3		1	0		2	2
60	37	1	2	2	2	0	0	37	0	2 + 3	1	1	1	0	1	0	0	0	1	0	0	0	1	0	0	0	0	0	0	0		2018	7				2	atypical		3	1	2	0	0	0	2			2
61	36	1	2	4	2	0	0	24	6	2	0	1	1	0	1	1	1	0	0	0	0	0	0	0	0	0	0	0	0	1		2018	6.5				3	atypical		1	2	2	0	0	0	5
62	33	1	2	2	2	0	1	18	10	3	1	1	1	0	0	0	1	0	0	0	0	0	0	0	0	0	0	0	0	0		2014	1	2018	4	3	3	atypical				2	2	1	1	7			5
63	38	1	2	1	2	1	4	32	4	3	0	1	1	0	1	0	1	0	0	0	0	0	0	0	0	0	0	0	0	0				2018	6		2	atypical		0	2	0	0	0	2	4			4
64	30	1	2	1	2	0	0	18	10	3	0	1	1	0	1	0	1	0	0	0	0	0	0	0	0	0	0	1	0	0		2016	5	2018	6.5	1.5	3	atypical							4				7
65	18	1	1	2	1	0	0	15	0	2 + 3	1	1	1	0	1	0	1	0	0	0	0	0	0	0	0	0	1	0	0	0		2016	4				3	atypical		3	0	0	1	1	1	1
66	25	1	2	4	2	0	0	23	0	2	0	1	1	0	1	0	0	0	1	0	0	0	0	0	0	0	0	0	0	0		2016	6.5	2017	6	0.5	2	atypical				0	0	0	2	2			2
67	30	1	2	2	2	0	0	24	3	2	0	1	1	0	1	0	1	0	0	0	0	0	0	0	0	0	0	0	0	0		2016	5	2017	2		3	atypical		3	0	1	0	0	0	6			5
68	35	1	2	8	2	0	0	32	1	2	0	1	1	0	1	0	0	0	0	0	0	0	0	0	0	0	0	0	0	0		2016	3				3	atypical		3	0	1	0	0	0	2			2
69	35	1	2	12	2	0	0	26	4	3	0	1	1	0	1	0	1	0	0	0	0	0	0	0	0	0	0	0	0	0		2016	3.5				2	atypical		3	0	2	0	0	2	10			1
70	37	0	2	14	2	0	0	28	1	3	0	1	1	1	1	0	1	0	0	0	0	0	0	0	0	0	0	1	0	0		2017	6.5				2	atypical		3	0	0	0	0	0	6
																																						11
[truncated: 25 more columns]

## Sheet: Sheet2
date of IST MRI	site of lesion	number	GAD	date of 2nd MRI	site of lesion	number	GAD	response	MRI SC	VEP	OCB	IgG Index	AQP4
2012-04-01	normal	0	non	2013-02-21	PV,JC	2	non	P	2	0	2	1	0
2012-12-01	PV,JC,IT	9	non	waiting					0	0	0	0	0
2002-12-01	PV,JC	2	yes	2014-12-01	PV	2	non	S	0	0	0	0	0
2015-07-01	PV,JC	4	non	waiting					0	0	0	0	0
2012-10-01	PV,JC	7	non	2015-10-22	PV,JC,PC	12	non	P	2	0	0	0	0
2014-07-01	PV,JC,PC,BS,TH,C	6	non	waiting					0	0	0	0	0	Aryl sulphatase
2014-08-01	normal	0	non	waiting					3	2	1	2	1	border line
2013-01-01	PV,JC	2	non	waiting				p	2	2	0	0	0
2013-07-01	PV.JC,BS	4	non	waiting					0	0	0	0	0
2001-06-01	PV,JC,IT	10	non	2014-06-01	PV,JC,IT	14	non	p	0	0	0	0	0
2009-12-01	PV,JC	6	non	2014-06-01	PV,JC	10	non	p	2	0	0	0	0
2010-01-01	PV,JC	3	non	waiting					2	0	0	0	0
2014-11-01	pv ,JC	3	non	waiting					2	0	0	0	0
2014-06-01	PV,BS,PC	5	no	2015-01-01	PV,BG,MCJ6	6	yes	p	3	2	0	0	1
2004-10-01	PV,JC,IT,BS	9	non	2014-03-01	PV,JC,IT,BS	10	non	P	0	0	0	0	0
2009-12-01	PV,JC	3	non	2014-07-01	PV,JC	3	non	S	0	1	0	0	0
2014-11-01	PV	4	non	2015-03-01	PV	6	non	P	1	0	0	0	0
2006-10-01	PV	5	non	2014-01-16	PV,C	8	non	P	0	2	0	0	0
2015-02-27	PV	2	non	waiting					2	1	0	0	0
2014-12-01	PV,JC	8	non	waiting					2	0	0	0	0
2015-08-01	PV,JC	2	non	waiting					1	1	0	0	0
1997-12-01	PV,BS	5	non	2011-12-01	PV,BS	5	non	S	0	0	0	0	0
2011-12-01	PV	4	non	2014-03-01	PV	4	non	S	2	1	1	1	0
2008-08-24	PV,BS,C,PC	14	non	2014-07-01	PV,BS,C,PC	15	non	P	2	2	0	0	0
2013-08-01	PV,JC	6	non	waiting					2	2	0	0	0
2014-11-01	PV,JC	8	non	waiting					0	0	0	0	0
2010-10-01	PV,JC,C	7	non	waiting					0	0	0	0	0
2007-12-01	PV,JC	7	non	waiting					0	0	0	0	0
2010-12-01	PV	2	non	2012-10-01	PV	4	yes	P	2	0	0	0	0
2003-12-01	PV	3	non	2014-11-01	PV	2	non	R	0	2	0	0	0
2014-08-01	PV,JC,BS,C	10	non	2015-02-01	PV,JC,BS,C	10	non	S	2	2	2	1	0
2014-10-01	PV,JC	2	non	2015-08-01	PV,JC	4	non	P	1	1	0	0	0
2013-11-01	PV,JC	6	non	2014-03-01	PV,JC	9	non	P	1	2	0	0	0
2012-11-01	PV,JC	7	non	waiting					2	1	0	0	0
2014-05-01	PV,JC	2	non	2015-10-01	PV,JC	3	non	P	0	0	0	0	0
2014-10-01	PV,JC,BS	8	non	waiting					0	0	0	0	0
2014-03-01	PV,JC	8	non	waiting					2	0	0	0	0
2011-12-01	PV,JC,BS,PC	9	non						0	2	0	0	0
2014-12-01	PV,JC	3	non	waiting					0	2	1	1	0
2012-12-01	PV,JC	9	non	2014-04-01	PV,JC	9	non	S	0	0	0	0	0
2013-03-30	PV,JC,TH	12	non	waiting					2	1	2	2	0
2013-11-10	C	3	non	waiting					0	0	0	0	0
2012-03-01	PV,JC,IT	6	non	waiting					0	0	0	0	0
2008-12-01	PV,JC,BS,C	12	non	waiting					0	2	2	1	0
2013-07-01	normal	0	non	2014-06-01	JC	1	non	S	0	0	0	0	0
2013-11-01	PV,JC,IT,BS	12	non	waiting					0	0	0	0	0
2014-12-01	PV,JC	6	non	waiting					0	0	1	1	0
2014-01-01	PV,BS,C	4	non	waiting					0	0	0	0	0
2014-12-01	PV,JC	8	non	waiting					0	0	0	0	0
2010-12-01	PV,JC,IT,C	12	non	waiting					0	2	0	0	0
2010-01-01	PV,BS	5	non	2013-03-01	PV,BS	5	non	S	0	2	0	0	0
2009-12-01	PV,JC,BS,C	12	non	waiting					2	0	0	0	0
2004-12-01	PV	2	non	2013-01-29	PV	2	non	S	3	2	0	0	0
2011-06-01	PV,PC,BG,C	8	non	2011-10-01	PV,PC,BS,C	6	non	R	0	0	0	0	0
2014-10-01	PV,PC,BS,C	10	non	waiting					2	0	0	0	0
2007-12-01				2014-12-01					0	0	0	0	0
2015-04-01	PV,JC,BS,PC,C	9	non	waiting					0	0	0	0	0
2010-12-01	PV,JC	4	non	2012-04-01	PV,JC	4	non	S	0	0	0	0	0
2013-12-01	PV,JC,IT,C	12	non	waiting					0	0	0	0	0
2014-12-01	PV,BS,TH,C	7	non	waiting					0	0	0	0	0
2014-09-01	PV	4	non	waiting					0	0	0	0	0
2014-05-01	PV,JC	12	yes	2011-06-01	PV,JC	14	yes	P	0	2	0	0	0
2009-05-01	PV	6	non	2012-09-01	PV	9	non	P	0	0	0	0	0
2010-03-01	PV,JC	5	non	2014-12-01	PV,JC	3	non	R	0	0	0	0	0
2011-02-01	PV	2	non	waiting					0	0	0	0	0
2014-11-01	PV,JC,IT	5	non	waiting					2	0	0	0	0
2013-02-01	PV,PC	7	non	waiting					2	0	0	0	0
2011-09-01	PV,JC	4	non	2015-08-01	PV,JC	10	non	P	0	0	0	0	0
2011-06-01	PV,BS,C	6	non	waiting					3	2	1	1	0
2009-12-01	PV,JC	8	non	2014-07-01	PV,JC	10	non	P	2	2	0	0	0
2013-11-01	PV,JC,IT	6	non	2014-10-01	PV,JC,BS	7	non	S	2	2	0	0	0
2013-08-01	PV	4	non	waiting					0	2	0	0	0
2014-11-01	PV	4	non	waiting					0	0	0	0	0
2014-11-01	JC,PV,BS	5	non	waiting					0	2	0	0	0
2013-09-01	PV,JC,PC	8	non	waiting					0	1	0	0	0
2013-09-01	PV,JC,PC	8	non	2015-09-01	PV,JC,PC	8	non	S	2	2	0	0	0
2003-09-19	PV,JC,IT	8	non	2011-12-01	PV,JC,IT	12	non	P	2	0	0	0	0
2015-06-01	PV,JC.IT	8	non	waiting					0	0	0	0	0
2005-12-01	PV,JC,IT,C	12	non	2014-01-01	PV,JC,IT,C	15	non	P	0	0	0	0	0
2004-12-01	PV,BS	5	non	2012-09-12	PV,C,BS,JC	16	non	P	1	0	0	0	0
2014-07-01	PV,JC	3	non	waiting					1	1	1	0	0
2013-12-01	PV	2	non	waiting					0	0	0	0	0
2013-12-01	PV,BS	4	non	waiting					0	0	0	0	0
2013-12-01	PV,JC,IT,C	8	non	waiting					0	0	0	0	0
2001-12-01	PV	4	non	2014-02-01	PV,BS,C	12	non	P	2	0	0	0	0
2011-04-01	PV,BS,JC	12	non	waiting					2	0	0	0	0
2012-03-01	PV,JC,PC	12	non	2014-12-01	PV,JC,PC	9	yes	R	0	0	0	0	0
2010-12-01	PV	5	non	waiting					0	1	0	0	0
2014-10-01	PV,JC,PC	10	non	waiting					2	0	0	0	0
2010-12-01	PV,JC	3	non	waiting					0	0	0	0	0
2014-05-01	PV,JC	6	non	waiting					0	0	0	0	0
2009-03-01	PV,JC	4	non	waiting					0	0	0	0	0
2010-12-01	PV,JC	3	non	waiting					0	0	0	0	0
2011-09-01	JC	2	non	waiting					0	0	0	0	0
2013-11-01	PV	2	non	2015-10-01	PV	2	non	S	0	2	2	1	0
2014-04-01	PC,PV	10	non	waiting					2	0	0	0	0
2014-04-01	JC,PV,PC	6	non	2015-09-01	PV,JC,PC	10	non	S	2	0	0	0	0
2014-04-01	normal	0	non	waiting					0	2	0	0	0
2013-11-01	JC,PV,C	8	non	waiting					0	0	0	0	0
2013-09-01	PV,JC,BS,C	10	non	waiting					0	0	0	0	0
2014-09-17	PV,JC	4	non	waiting					1	2	0	0	0
2014-11-01	PV,JC	6	non	waiting					0	0	0	0	0
2010-12-01	PV,JC,C	8	non	waiting					0	2	2	2	0
2012-02-01	PV,JC	6	non	2014-11-01	PV,JC	6	non	S	0	2	0	0	0
2000-09-01	PV,JC	6	non	waiting					0	0	0	0	0
2014-09-01	PV,JC	7	non	waiting					0	0	0	0	0
2007-06-01	PV,JC,BG,C	10	non	2014-04-01	PV,JC,BG,C	10	non	S	2	0	0	0	0
2008-12-01	PV,JC	5	non	waiting					0	0	0	0	0
2014-01-07	JC	1	non	waiting					0	0	0	0	0
2010-12-01	PV,JC	5	non	waiting					0	0	0	0	0
2013-07-01	PV,JC	5	non	2014-11-01	PV,JC	5	non	S	1	1	2	2	0
2013-07-01	PV,JC,BS,C	12	non	2014-04-01	PV,JC,BS,C	15	non	P	3	2	0	0	0
2014-09-01	PV,JC,BS,C	12	non	waiting					2	2	0	0	0
2012-02-01	JC	3	non	2012-11-01	JC	2	non	S	1	2	0	0	0
2014-12-01	PV,JC	6	non	waiting					1	2	0	0	0
2013-08-01	PV,JC	3	non	waiting					2	0	0	0	0
2012-11-01	PV,JC,PC	10	non	waiting					0	1	2	2	0
2013-01-01	PV,JC,BS,PC	12	non	2014-06-01	PV,JC,BS,PC	14	non	P	1	2	0	0	0
2014-04-01	PV,JC,IT	10	non	waiting					1	0	0	0	0
2014-03-01	PV,JC	4	non	waiting					0	2	1	1	0
2014-03-18	PV,JC,BS	6	non	waiting					0	2	2	2	0
2013-08-22	PV,JC,PC	12	non	2014-11-01	PV,PC	12	non	R	1	0	2	2	0
2014-05-01	PV,JC,IT	12	non	waiting					0	2	0	0	0
2014-12-01	PC,PV	15	non	waiting					1	0	0	0	0
2014-12-01	PV,JC	8	non	waiting					0	0	0	0	0
2013-12-01	PV,JC	12	yws	waiting					2	2	0	0	0
2013-09-01	PV,JC,PC	10	non	2014-06-28	PV,JC,BS,PC,C	14	non	P	1	2	2	2	0
2014-04-01	PV,JC,BS	8	non	2015-03-01	PV,JC,BS	5	non	R	2	0	0	0	0
2013-12-01	PV,JC	5	non	waiting					0	0	1	1	0
2015-01-01	PV	4	non	waiting					0	0	0	0	0
2008-11-01	PV,PC	9	non	2013-04-01	PV,PC	10	non	P	0	0	0	0	0
2007-11-01	PV,JC	10	non	2014-01-01	PV,JC	10	non	S	2	2	0	0	0
2012-11-01	PV,JC	7	non	waiting					2	1	1	2	0
2012-06-18	PV,JC	8	non	waiting					1	2	2	2	0
2011-03-01	PV,JC,PC	12	non	2014-06-25	PV,JC,PC	14	non	P	1	0	0	0	0
2011-12-01	PV.JC	4	non	waiting					2	1	0	0	0
2001-12-01	PV	4	non	2014-12-01	PV	6	non	S	2	2	1	0	0
2012-12-01	PV.JC	4	non	2014-09-01	PV,C	6	non	P	1	0	0	0	0
2010-02-01	PV,JC,C	8	non	waiting					0	2	0	0	0
2014-08-01	PV	14	yes	waiting					0	0	0	0	0
2015-03-30	PV	4	non	2015-05-01	PV,PC,JC	6	yes	P	1	0	0	0	0
2014-06-15	PV,C	4	non	2015-03-01	PV,C,PC	8	yes	P	0	0	0	0	0
2012-12-01	PV,BS	5	non	2015-09-01	PV,BS	7	non	S	2	2	0	0	0
2012-05-01	PV,PC	8	non	2013-09-19	PV,PC	9	non	S	0	0	0	0	0
2014-11-07	PV	4	non	2015-11-01	PV	4	non	S	0	0	0	0	0
2012-09-01	PV,PC	10		2014-11-01	PV,PC	14	non	P	2	0	0	0	0
2013-07-01	PV,PC	12	non	2014-11-01	PV,PC	12	non	S	2	2	0	0	0
2010-10-01	PV	4	non	2011-01-01	PV	4	non	S	0	0	0	0	0
2005-12-01	PV,JC,IT	12	non	2014-11-01	PV,JC,IT	16	non	P	0	2	0	0	0
2014-11-01	PV	4	non	waiting					0	0	0	0	0
2013-09-01	PV,PC,BS,C	12	non	waiting					2	0	0	0	0
2015-04-04	normal	0	non	waiting					0	1	0	0	0
2015-05-02	PV,JC,BS,PC	12	non	waiting					0	0	0	0	0
2015-01-01	PV,PC	4	non	waiting					0	2	0	0	0
2015-02-01	PV,BS,PC	8	non	waiting					0	0	0	0	0
2013-09-01	PV	3	non	2015-01-01	PV,C	6	non	P	2	2	0	0	1
2011-11-03	normal	0	non	2015-03-01	normal	0	non	S	1	2	0	0	1
2014-12-15	normal	0	non	waiting					1	0	0	0	0
2014-02-12	PV,BS	5	non	waiting					0	0	0	0	0
2011-11-01	PV,JC	12	non	waiting					0	0	0	0	0
2010-12-01	PV,JC,BS,PC,C	14	non	2014-11-01	PV,JC,BS,PC,C	16	non	P	2	2	0	2	0
2012-12-01	PV,JC	4	non	waiting					0	0	0	0	0
2012-10-16	PV	2	non	waiting					0	0	0	0	0
2013-12-01	PV,JC,BS,C	12	non	waiting					1	2	0	0	0
2015-03-01	normal	0	non	waiting					1	2	2	1	0
2015-04-01	PV,JC,BS,C	9	non	waiting					0	0	0	0	0
2013-08-01	PV,JC,PC	12	yes	2014-11-12	PV,JC,PC	12	non	S	2	0	0	0	0
2014-03-01	PV,JC	4	non	2014-12-01	PV,JC	4	non	S	0	2	0	0	0
2014-06-01	PV	2	non	waiting					0	2	0	0	0
2014-10-01	PV,BS	3	non	waiting					2	0	0	0	0
2011-09-01	PV,JC,PC	12	non	2012-09-01	PV,JC	12	non	S	2	2	0	0	0
2013-08-01	PV,JC	3	non	waiting					2	0	0	0	0
2011-05-01	PV,JC,IT	12	non	2014-12-01	PV,JC,IT	12	non	S	0	0	0	0	0
2014-03-01	PV	4	non	waiting					3	2	1	0	0
2014-01-01	PV	2	non	2014-07-01	PV,C	4	non	P	1	0	0	0	0
2013-10-01	JC	2	non	2014-03-01	JC	2	non	S	0	0	1	1	0
2014-08-01	PV	2	non	waiting					0	2	0	2	0
2010-08-01	PV	3	non	waiting					0	0	0	0	0
2014-08-01	PV	3	non	waiting					0	0	0	0	0
2009-10-01	PV	6	non	2011-10-01	PC	10	non	P	2	2	0	0	1
2008-12-01	PV,JC,BS,C	12	non	waiting					2	0	0	0	0
2012-06-01	PV,JC	5	non	waiting					0	2	0	0	0
2009-06-01	PV,PC	4	non	2014-03-01	PV,PC	6	yes	P	0	2	1	0	0
2006-12-01	PV.JC	6	non	waiting					0	0	0	0	0
2013-03-01	PV,JC,C	9	non	waiting					2	2	0	0	0
2013-03-01	PV,JC	4	non	waiting					1	2	0	0	0
2014-12-01	JC	4	non	waiting					0	2	0	0	0
2013-03-01	cortical	2	non	waiting					0	2	0	0	0
2014-08-01	PV,JC	6	non	waiting					0	0	0	0	0
2014-12-01	PV	4	non	waiting					0	0	0	0	0
2007-07-01	PV,JC,C	12	non	2009-09-07	PV,JC,C	14	non	P	0	0	0	0	0
2010-12-01	PV,JC	2	non	waiting					0	0	0	0	0
2013-09-01	JC,BS,C	8	yes	waiting					0	2	0	0	0
2013-09-01	PV,JC	3	non	2015-04-25	PV,JC	3	non	S	2	0	0	0	0
2013-06-02	JC	2	non	waiting					1	0	0	0	0
2013-06-01	normal	0	non	2015-03-01	normal	0	non	S	3	0	0	0	2
2011-07-01	PV,JC	4	non	waiting					0	0	0	0	0
2013-06-01	PV	2	non	2015-07-01	PV	2	non	S	2	0	0	0	0
2005-12-01	normal	0	non	2015-03-01	normal	0	non	S	0	0	0	0	0
2014-06-01	JC,PV,BS	8	yes	2014-11-01	PV,BS,PC	12	non	P	0	0	0	0	0
2011-03-01	PV	1	non	2014-06-01	PV	1	non	S	0	1	0	0	0
2009-02-14	PV,C	10	non	waiting					0	1	0	0	0
2014-10-12	PV,C	6	non	2015-02-01	PV,BS,C	7	non	S	0	0	0	0	0
2014-07-01	PV,JC	5	non	waiting					0	0	0	0	0
2013-05-01	PV,JC	4	non	waiting					0	0	0	0	0
2005-12-01	PV	2	non	waiting					3	0	0	0	0
2015-01-01	PV	3	non	waiting					1	2	0	0	0
2014-09-01	PV	3	non	waiting					0	0	0	0	0
2014-04-01	PV,C	3	non	waiting					0	1	2	2	0
2014-02-17	PV,JC,C	5	non	waiting					0	0	0	0	0
2009-12-01	PV,JC	5	non	2012-08-01	PV,JC,IT	8	non	P	0	0	0	0	0
2015-03-02	PV,BS	4	non	waiting					1	2	0	0	0
2001-12-01	PV	3	non	2014-08-21	PV,C	5	non	P	1	2	0	0	0
2014-08-07	PV,JC,BS	8	non	waiting					1	1	0	0	0
2015-02-08	PV,JC	4	non	2015-11-01	PV,JC	4	non	S	1	1	0	0	0
2015-10-01	PV,JC	3	non	waiting					0	0	0	0	0
2014-01-01	PV	2	non	waiting					1	0	0	0	0
2008-10-01	PV,JC	4	non	2014-07-01	PV,JC	7	non	P	0	0	0	0	0
2015-01-01	PV,JC,C	8	non						0	0	0	0	0
2007-12-01	PV,JC,PC	12	non	2014-11-01	PV,JC,PC	15	non	P	0	0	0	0	0
2015-03-10	PV,JC	2	non	waiting					0	0	0	0	0
2015-06-01	PV,BS,C,PC	12	non	waiting					0	2	0	0	0
2015-04-07	PV,BS,C,PC	12	non	waiting					0	1	0	0	0
2012-12-01	PV,JC,C,PC	14	non	waiting					0	0	0	0	0
2012-05-01	PV,JC,C	10	non	waiting					0	0	0	0	0
2014-09-01	PV,JC	5	non	waiting					0	0	0	0	0
2013-10-01	PV,JC	4	non	waiting					0	0	0	0	0
2014-12-01	PV,C,IT	8	non	waiting					0	0	0	0	0
2004-12-01	PV,IT	5	non	waiting					0	0	0	0	0
2012-01-01	PV,JC	6	non	2015-05-01	PV,JC,C,PC	12	non	P	0	0	0	0	0
2008-12-01	PV,JC	6	non	2014-06-01	PV,JC	10	non	P	0	0	0	0	0
2009-12-01	PV,JC	4	non	2015-04-01	PV,JC	4	non	S	0	2	0	0	0
2014-06-01	PV,JC	5	non	2015-01-01	PV,JC,BS	8	yes	P	0	0	0	0	0
2015-03-01	PV	1	non	waiting					3	0	0	0	0
2010-02-01	PV,BS	5	non	2014-12-01	PV,BS	8	non	P	0	0	0	0	0
2015-05-01	JC,BS,C	5	non	waiting					2	0	2	0	0
2013-12-01	PV,IT,C	8	non	waiting					0	0	0	0	0
2014-05-01	PV,JC	6	non	waiting					1	0	0	0	1
2010-12-13	PV,JC	2	non	2014-05-02	PV,JC,C	3	non	S	0	0	0	0	0
2015-04-01	PV	1	non	waiting					3	0	0	0	0
2011-04-01	PV,JC	6	non	2012-12-01	PV,JV,IT,C	12	non	P	0	0	0	0	0
2003-02-02	PV,JC	5	non	2014-11-01	PV,JV,IT,C	12	non	P	0	0	0	0	0
2010-11-01	PV	4	non	2014-04-01	PV	4	non	S	2	2	0	0	0
2013-11-01	PV,JC,BS	7	non	2014-11-01	PV,JC	6	non	S	1	0	0	0	0
2011-11-01	PV,JC,IT,BS	9	non	2014-09-01	PV,PC	10	yes	P	0	0	0	0	0
2014-09-01	PV,JC.BS	12	non	2015-06-01					0	2	0	0	0
2013-10-01	PV,JC,BS,PC,C	20	non	2014-04-01	PV,JC.BS,C	20	non	S	2	1	2	2	0
waiting				waiting					0	0	0	0	0
2011-11-01	normal	0	non	2015-06-01	normal	o	non	s	3	1	0	0	0
2012-01-22	PV,JC	4	non	2014-01-23	PV,JC,C	6	non	p	1	0	0	0	0
2015-05-01	PV	3	non	waiting					2	0	0	0	0
2008-11-01	PV,JC,PC,BS,C	7	non	2011-11-01	PV,JC,PC,BS,C	12	non	p	2	0	0	0	0
2015-06-01	BS,IT	3	non	no need					0	0	0	0	0
2011-11-01	PV,BS,C	6	non	2013-12-01	PV,BS,PC,,BG,C	10	non	P	1	0	0	0	0
2014-11-01	PV,JC,BS,C	6	non	waiting					3	0	0	0	0
2013-08-01	pv	5	non	no need					1	2	0	0	0
2014-04-01	PV,JC	4	yes	2015-05-01	PV,JC	4	non	p	3	0	0	0	0
2010-11-02	PV,BS	3	non	2014-06-01	PV,PC,BS	6	non	p	0	0	0	0	0
2009-09-01	PV,PC	6	non	waiting					0	0	0	0	0
2015-05-01	PV,C	5	non	waiting					0	2	0	0	0
2011-09-01	normal	0	non	waiting					3	0	0	0	2
2012-02-01	PV,PC	8	non	2015-06-01	PV,PC	8	non	S	3	1	0	0	0
2012-12-01	PV,JC	6	non	2014-04-01	PV,JC	6	non	S	1	2	1	1	0
2013-10-01	PV,JC	5	non	2014-11-01	PV	4	non	R	1	2	2	2	0
2013-09-01	JC	1	non	no need					1	0	0	0	0
2012-09-01	PV,BS,PC	8	non	2014-09-01	PV,BS,PC	10	yes	P	0	2	0	0	0
2015-04-01	PV	1	non	waiting					2	0	2	2	0
2008-06-01	PV,JC,C	10	non	2015-04-01	PV,JC,C	13	non	P	0	0	0	0	0
2010-10-01	PV.JC.IT	5	non	2014-08-01	PV,JC,IT	5	non	S	0	2	0	0	0
2009-05-01	PV,C	4	non	2015-04-01	PV.C	7	non	P	0	0	0	0	0
2013-01-01	PV,JC,PC,C	6	non	2013-05-11	PV,JC,PC,C	6	non	s	2	2	0	0	0
2015-05-01	PV,JC,IT	5	non	2015-07-01	PV,JC.IT	5	non	s	2	0	0	0	0
2013-09-01	PV,JC	2	non	2015-02-01	PV.JC	4	non	P	2	0	2	2	0
2013-05-01	PV,JC	4	non	2015-04-01	PV,JC	2	non	R	0	0	0	0	0
1996-11-01	PV.,BS	3	non	2014-06-01	PV,BS	7	non	P	2	2	0	0	0
2013-05-01	JC	1	non	2015-05-01	JC	1	non	P	0	0	0	0	0
2011-08-12	PV,JC,C	5	non	2015-08-12	PV,JC,C	5	non	s	0	0	0	0	0
2010-06-01	PV,JC	6	non	2012-01-01	PV,JC	5	non	s	0	2	2	2	0
2015-02-01	PV,JC,C	5	non	2015-05-01	PV,JC,C	8	non	P	0	0	0	0	0
2015-03-01	PV,JC	3	non	2015-11-01	PV,JC	3	non	s	1	0	2	2	0
2011-10-01	PV,JC	multiple	non	2015-06-01	PV,JC,PC	multiple	yes	P	0	2	0	0	0
2015-07-01	normal	non	non	waiting					1	0	0	0	0
2014-07-01	PV,JC	4	non	2015-04-01	PV,JC	4	non	s	2	1	0	0	0
2010-11-01	PV,JC	2	non	2015-06-01	PV,JC	2	non	s	2	0	0	0	0
2010-07-01	PV	1	non	waiting					0	2	0	0	0
2015-02-01	bil symet	2	non	no need					0	0	0	0	0
2013-09-01	PV,JC	3	non	2015-05-01	PV,JC	3	yes	P	1	0	0	0	0
2015-06-01	PV,JC,C	4	non	waiting					0	0	0	0	0
2011-06-01	PV,JC	4	non	2015-06-01	PV,JC,PC	4	non	P	2	0	0	0	0
2012-11-01	PV,JC	3	non	2015-06-01	PV,JC,C	5	non	P	0	0	0	0	0
2008-08-01	PV,JC	4	non	2015-04-01	PV,JC,BS,C	6	non	P	2	0	1	0	0
2012-07-01	IT,BG,C	6	non	waiting					0	0	0	0	0
2015-07-01	PV,JC	4	yes	waiting					3	2	0	0	0
2015-08-01	PV,PC	5	non	waiting					2	0	0	0	0
2007-12-01	PV,JC	4	non	2014-11-01	PV,JC,BS	5	non	P	1	1	0	0	0
2013-09-01	PV,JC	2	non	2015-07-01	PV,JC	2	non	s	0	0	0	0	0
2015-02-01	pv	2	non	waiting					0	0	0	0	0
2012-12-01	PV,JC	6	non	2015-03-01	PV,JC	6	non	s	2	0	0	0	0
2013-04-01	PV	multiple2	non	2015-09-05	PV	multiple	non	s	2	0	0	0	0
2011-10-01	PV,PC	4	non	2015-09-05	PV,PC	4	non	s	1	0	0	0	0
2007-06-22	PV	1	non	2015-05-01	PV,JC	7	yes	P	0	0	0	0	0
2013-04-01	PV,JC	5	non	2015-01-01	PV,JC	6	non	P	0	0	0	0	0
2012-08-01	PV,JC,PC,BS	multiple	non	2015-03-01	PV,JC,PC,BS	multiple	non	p	0	0	0	0	0
2014-10-01	PV	4	non	2015-05-01	PV	4	non	s	1	0	0	0	0
2002-11-02	PV,JC	multiple	non	2015-07-01	PV,JC,BS,C	multiple	non	p	3	0	0	0	0
2012-10-01	PV	multiple	non	2015-10-01	PV,JC,C	multiple	non	p	2	0	0	0	0
2011-11-22	PV,JC,C	4	yes	2015-04-02	PV,JC,C	6	non	p	2	0	0	0	0
2015-07-22	PV,JC,PC,c	5	non	waiting					0	1	0	0	0
2010-11-01	PV.JC	6	non	2012-08-01	PV,JC	multiple	non	p	0	0	0	0	0
2011-01-01	PV,IT	3	non	2015-06-02	PV.JC.IT	multiple	non	p	0	0	0	0	0
2013-05-01	PV,PC	5	yes	2014-09-07	PV,PC	5	yes	s	1	0	0	0	0
2011-11-21	PV,JC	5	non	2015-05-01	PV,JC	multiple	non	P	0	0	0	0	0
2015-01-01	PV,BS	3	non	2015-05-01	PV,BS	3	non	s	0	0	2	0	0
2015-06-01	PV,JC	5	non	waiting					1	0	0	0	0
2015-06-04	PV,JC	4	non	waiting					0	0	0	0	0
2005-06-01	PV,JC,IT	5	non	2015-06-01	PV,JC,IT	multiple	non	p	0	0	0	0	0
2007-02-01	PV,JC	4	non	2010-01-01	PV,JC	4	non	s	0	0	0	0	0
2014-09-01	PV	1	non	2015-01-01	Pv	1	non	s	3	0	0	0	0
2014-10-01	PV	2	non	2015-08-30	PV	2	non	s	0	2	0	0	0
2013-02-13	JC	1	non	2015-05-12	JC	1	non	s	0	0	0	0	0
2014-06-11	JC,PV,C	3	non	2015-02-11	JC,PV	3	non	s	0	1	1	1	0
2015-09-01	PV	3	non	no need					0	0	0	0	0
2015-02-01	PV	2	non	waiting					0	2	2	0	0
2015-06-01	PV,TH	2	non	2015-10-01	PV,TH	2	non	s	3	0	0	0	1
2015-05-01	JC,PV	3	non	waiting					0	0	0	0	0
2014-11-15	JC,PV	3	non	2015-08-01	JC,PV	3	non	R	0	0	0	0	0
2015-09-01	PV	1	non	waiting					2	0	0	0	0
2014-11-02	PV	2	non	2015-07-22	PV	2	non	S	2	0	0	0	0
2011-07-11	PV,PC	3	non	2014-10-22	PV,PC,C	4	yes	p	0	0	0	0	0
2014-07-22	JC,PV	4	non	2015-03-12	JC,PV,BS	5	non	p	1	0	0	0	0
2013-10-01	JC,PV	4	non	2015-05-12	JC,PV	4	non	s	1	0	0	0	0
2014-10-02	normal	0	non	2015-06-22	PV	2	non	p	1	2	0	0	0
2010-10-01	PV,JC	multiple	non	2015-09-01	PV,JC	multiple	non	p	2	0	0	0	0
2015-08-11	normal	0	non	waiting					3	0	0	0	2
2014-11-02	PV,JC	multiple	non	2015-09-29	PV,JC,IT,PC	multiple	non	p	1	2	2	1	0
2013-08-02	PV	2	non	2014-11-02	PV	2	non	s	2	0	0	0	0
2014-10-01	PV,JC,PC	5	yes	2015-10-01	PV,JC,PC	5	yes	p	2	2	0	0	0
2015-08-01	PV,PC	2	non	waiting					0	0	0	0	0
2013-11-01	PV,JC	4	non	2015-07-02	PV,JC,IT	5	non	p	0	0	2	0	0
2015-05-01	PV,JC	2	non	waiting					0	2	0	0	0
2012-11-01	PV,JC,IT	6	yes	2014-04-02	PV,JC	4	non	R	0	0	0	0	0
2014-08-08	PV,JC,PC,BS	5	non	2015-08-01	PV,JC,PC,BS	5	non	s	2	0	0	0	0
2014-01-22	PV	2	non	2015-02-21	PV,C	4	non	p	0	0	0	0	0
2015-10-20	PV	4	non	waiting					2	2	0	0	0
2015-03-01	PV,JC	4	yes	waiting					1	2	0	0	0
2014-03-16	PV,PC,BS	6	non	2015-09-28	PV,PC,BS	4	non	R	0	0	0	0	0
2013-07-01	PV,JC,BS,C	7	non	2014-04-01	PV,JC,BS,C	5	non	R	1	0	0	0	0
2014-12-01	TH,BG,MID brain	3	non	2015-02-01	TH.BG.MID brain	3	non	R	0	0	0	0	0
2009-10-01	PV,JC	2	non	2012-01-01	PV.JC,C	4	non	P	0	0	0	0	0
2013-04-01	PV,JC,IT	9	non	2014-03-01	PV,JC,IT	9	non	s	1	0	0	0	0
2002-02-01	PV,JC,IT	9	non	2009-01-01	PV,JC,IT	9	non	p	0	0	0	0	0
2013-10-01	JC,IT	2	yes	2014-12-01	JC,IT	5	non	p	2	0	0	0	0
2013-12-01	PV,JC	9	non	2015-01-01	PV,JC	9	non	s	0	0	0	0	0
2014-04-01	PV,JC	7	non	2014-12-01	PV,JC	9	non	P	0	0	0	0	0
2014-05-01	PV,JC	6	non	2014-06-01	PV,JC	6	non	s	1	0	1	1	0
2010-01-01	PV,JC,IT	9	non	2014-12-01	PV,JC,IT	9	non	s	0	0	0	0	0
2012-10-01	PV,JC	8	non	2013-01-01	PV,JC	4	non	R	0	0	0	0	0
2006-01-01	PV,JC	4	non	2009-10-01	PV,JC	4	non	s	0	0	0	0	0
2011-03-01	PV,JC,IT	9	non	2014-03-01	PV,JC,IT	12	yes	p	2	1	0	0	0
2012-01-01	IT	2	yes	2012-10-01	PV,JC,IT	7	non	p	2	0	0	0	0
2014-06-01	PV,JC	4	non	waiting					0	2	0	0	0
2010-10-03	pv	4	non	2013-10-01	pv	4	non	s	1	0	0	0	0
2009-03-01	PV	9	yes	2012-10-01	PV	9	non	s	0	0	0	0	0
2014-05-01	PV,JC	9	non	2014-08-01	PV,JC	12	yes	p	1	0	0	0	0
2010-10-01	PV,JC	9	yes	2012-02-01	PV,JC	7	non	R	1	0	0	0	0
1997-01-01	PV	9	non	2008-01-01	PV	9	non	s	0	0	0	0	0
2012-02-01	PV,JC	5	non	2014-02-01	PV,JC	7	non	P	2	0	0	0	0
2013-06-01	PV,JC	9	yes	2014-02-01	PV,JC	9	non	s	0	0	0	0	0
2013-07-28	PV,JC,IT	9	non	2014-02-02	PV,JC,IT	9	non	s	0	1	0	0	0
2011-01-02	PV,JC,IT	multiple	non	2014-12-01	PV,JC,IT	multiple	non	s	0	0	0	0	0
2005-01-01	PV,JC	9	yes	2014-01-01	PV,JV	12	yes	P	0	2	0	0	0
2011-09-01	PV,JC	3	non	2013-04-01	PV,JC	4	non	s	0	0	0	0	0
2010-09-01	pv	2	yes	2013-11-01	pv	1	non	s	2	0	0	0	0
2014-12-01	PV,JC	4	non	waiting					2	0	0	0	0
2014-07-01	PV,JC	7	non	2015-01-01	pv,JC	7	non	S	2	0	0	0	0
2014-06-01	PV,JC	multiple	non	waiting					2	0	0	0	0
2011-02-11	PV,JC	3	non	2015-02-01	pv,JC	6	yes	p	0	0	0	0	0
2012-07-01	PV,JC	5	non	2014-01-01	pv,JC	7	yes	p	2	0	0	0	0
2010-02-01	PV,JC	9	non	2015-01-01	pv,JC	6	non	R	0	0	0	0	0
2014-01-01	PV,JC	3	non	2015-01-01	pv,JC	4	yes	p	2	0	0	0	0
2012-05-07	PV,IT	9	yes	2013-05-01	PV,IT	12	yes	p	0	2	0	0	0
2012-03-01	pv	4	non	2013-10-01	PV	4	non	S	0	0	0	0	0
2013-12-01	PV,JC	12	yes	2014-09-01	PV,JC	15	yes	P	0	0	0	0	0
2012-10-01	PV,JC,IT	9	non	2015-02-01	PV,JC,IT	12	non	P	0	0	0	0	0
2007-11-01	PV,JC,IT	9	non	2010-11-01	PV,JC,IT	11	yes	P	0	0	0	0	0
2011-08-01	PV,JC	3	non	2014-01-01	PV,JC,IT	5	yes	P	0	0	2	2	1
2015-01-01	PV,JC	4	non	waiting					2	0	0	0	0
2013-04-01	PV,JC,IT	9	yes	2014-08-01	PV,JC,IT	6	non	s	2	0	0	0	0
2012-04-01	PV,JC,IT	9	non	2015-01-01	PV,JC,IT	10	non	S	3	0	2	2	0
2014-01-01	PV,JC	9	non	2014-08-01	PV,JC	9	non	s	2	0	2	2	0
2014-08-01	PV,JC	4	non	2015-01-01	PV,JC	4	non	S	0	0	0	0	0
2005-06-01	PV	3	non	2014-01-01	PV,JC,IT	5	yes	P	3	0	0	0	0
2014-12-01	PV,JC	4	non	waiting					0	0	0	0	0
2010-10-01	PV,IT	4	yes	2015-02-01	PV	4	non	S	0	0	0	0	0
2011-11-01	PV,JC,IT	5	non	2013-11-01	PV,JC,IT	8	non	P	3	0	0	0	1
2012-06-01	PV,JC,IT	12	non	2014-01-01	PV,JC,IT	12	non	S	2	0	0	0	0
2009-06-01	PV,JC,IT	7	yes	2015-02-10	PV,JC,IT	4	non	R	0	0	1	1	0
2003-01-01	PV,JC	9	non	2014-01-01	PV,JC	9	non	S	0	0	0	0	0
2012-04-01	PV,JC	10	non	2015-01-01	PV,JC	10	non	S	3	0	0	0	0
2013-09-01	PV,JC	9	non	2015-02-01	PV,JC	9	non	S	0	1	0	0	0
2009-08-01	PV	9	non	2013-01-01	PV	6	non	R	0	0	0	0	0
2013-05-01	PV,JC,IT	9	yes	2015-01-01	PV,JC,IT	9	non	S	0	0	0	0	0
2013-12-01	PV,JC	4	non	2015-01-01	PV,JC	2	non	R	0	0	0	0	0
2014-05-01	PV,JC,IT	9	non	2014-12-01	PV,JC,IT	9	non	S	0	1	1	1	0
2011-01-01	PV,JC	4	non	2014-09-01	PV,JC	7	non	P	0	0	0	0	0
2010-12-01	PV,JC,IT	9	yes	2013-12-01	PV,JC,IT,BS	10	non	P	0	1	1	1	0
2011-11-01	PV,JC,IT,C	9	non	2012-12-01	PV,JC,IT,C	11	non	P	1	0	0	0	0
2014-01-01	PV,JC	7	non	2014-11-01	PV,JC	8	non	P	0	1	1	1	0
2013-11-01	PV,JC,IT	9	non	2014-11-01	PV,JC,IT	9	non	S	0	2	1	1	0
2011-11-01	normal	0	non	2015-02-01	normal	0	non	S	3	0	1	1	2
2005-08-01	PV,JC,IT,C	14	yes	2014-08-01	PV,JC,IT,C	14	non	S	2	2	0	0	0
2011-11-01	PV,JC	4	non	2015-01-01	PV,JC,IT	6	non	P	0	0	0	0	0
2014-03-01	PV,JC	3	non	2015-02-01	PV,JC	3	non	S	0	0	0	0	0
2013-03-01	PV,JC	9	non	2014-12-01	PV,JC	9	non	S	2	0	0	0	0
2004-04-01	PV,JC	4	non	2014-12-01	PV,JC	4	non	S	0	0	0	0	0
2014-08-01	PV,JC	12	non	2014-12-01	PV,JC	12	non	S	0	0	1	1	0
2010-03-01	PV	3	non	2015-01-01	PV	3	non	R	2	0	2	2	0
2007-05-01	PV,JC	9	non	2014-01-01	PV,JC	11	yes	P	0	0	1	1	0
2012-04-01	PV,JC	4	non	2013-12-01	PV,JC	7	yes	P	2	0	0	0	0
2005-02-01	PV,JC	9	non	2011-11-01	PV,JC	12	non	P	0	0	1	1	0
2007-05-01	PV,JC.IT	9	yes	2013-12-01	PV,JC,IT	10	non	S	2	0	0	0	0
2014-06-01	PV	7	non	waiting					2	0	2	2	1
2014-02-01	PV,JC,IT	9	non	2015-01-01	PV,JC,IT	6	non	R	0	0	0	0	0
2013-11-01	normal	0	non	2014-09-01	normal	0	non	S	2	0	2	2	0
2012-09-01	PV,JC,IT	9	non	2013-10-01	PV,JC,IT	9	non	S	3	0	0	0	0
2007-06-01	PV	3	non	2012-08-01	PV,JC,IT	9	non	P	0	0	0	0	0
2011-08-01	PV,JC	9	non	2013-08-01	PV,JC	12	non	P	0	0	0	0	0
2011-12-01	PV	9	non	2014-10-01	PV	9	non	S	0	0	0	0	0
2007-02-01	PV	3	non	2015-01-01	PV	3	non	S	0	0	0	0	0
2010-10-01	PV,JC,IT	9	non	2014-12-01	PV,JC,IT	13	non	P	1	0	0	0	0
2011-04-01	PV,JC	9	non	2014-01-01	PV,JC,IT	12	yes	P	2	0	0	0	0
2013-08-01	PV	3	non	2015-01-01	PV,JC	6	yes	P	0	0	2	1	0
2014-10-01	PV,JC	5	non	waiting					0	0	0	0	0
2006-08-01	PV,JC	12	non	2013-10-01	PV,JC	12	non	S	0	0	0	0	0
2004-06-01	PV,JC,IT	9	yes	2015-01-01	PV,JC,IT,BS	14	yes	P	2	0	0	0	0
2009-12-01	PV,JC	5	non	2015-01-01	PV,JV	8	yes	P	0	0	0	0	0
2007-03-01	PV,JC,IT	9	non	2014-01-01	PV,JC,IT	9	non	S	0	0	0	0	0
2010-01-01	PV,JC,IT	9	yes	2014-04-01	PV,JC,IT	9	non	S	0	0	0	0	0
2013-03-01	PV,JC,IT	9	non	2014-12-01	PV,JC,IT	9	non	S	0	0	0	0	0
2013-12-01	PV,JC	9	yes	2014-09-01	PV,JC	9	non	S	2	0	0	0	0
2013-02-01	PV,JC	9	non	2013-06-01	PV<JC	9	non	S	2	2	0	0	0
2014-11-01	PV,JC	9	non	2015-01-01	PV,JC	6	non	R	2	0	0	0	0
2013-11-01	PV,JC,C	19	yes	2015-02-01	PV,JC,C	19	non	S	0	2	0	0	0
2014-11-01	PV,JC	4	yes	2013-10-01	PV,JC,BS	9	non	P	0	0	0	0	0
2007-07-01	PV	9	non	no need
2012-10-01	PV,JC,IT	9	non	2013-05-01	PV,JC	8	non	R	2	2	0	0	0
2011-10-01	PV	3	non	2013-05-01	PV,JC	6	non	P	0	0	0	0	0
2011-11-01	PV,JC	9	non	2014-01-01	PV,JC	10	non	S	0	0	0	0	0
2013-09-01	PV,JC,IT	9	non	waiting					2	0	0	0	0
2007-07-01	PV,JC,IT,	9	yes	2013-11-01	PV,JC,IT	9	non	P	0	0	0	0	0
2014-08-01	normal	0	non	2014-12-01	normal	0	non	S	0	0	0	0	0
2014-06-01	PV	2	yes	2014-08-01	normal	0	non	R	0	0	0	0	0
2009-12-01	normal	0	non	2013-12-01	normal	0	non	S	3	2	0	0	2
2003-02-01	PV,JC	5	non	2014-02-05	PV,JC	9	non	P	0	0	0	0	0
2010-05-01	pv	3	non	2013-10-01	PV	3	non	S	0	0	0	0	0
2013-12-01	PV,JC,IT	9	non	waiting					0	2	0	0	0
2012-09-01	PV,JC,IT	5	yes	2014-01-01	PV,JC,IT	5	non	S	0	0	0	0	0
2011-12-01	PV,JC	9	non	2014-01-01	PV,JC	9	non	S	0	0	0	0	0
2013-03-01	PV,IT	9	non	2014-11-01	PV,JC,IT	10	non	S	2	0	0	0	0
2011-12-01	PV,JC,IT	12	non	2012-12-01	PV,JC,IT	13	yes	P	2	0	0	0	0
2006-12-01	PV,JC	5	non	2008-12-01	PV,JC,IT	9	non	P	2	2	0	0	0
2001-12-01	PV,JC,IT	9	non	2006-12-01	PV,JC,IT	11	non	P	2	0	0	0	0
2012-12-01	PV,JC,IT	9	yes	2014-05-01	PV,JC,IT	11	yes	P	0	2	0	0	0
2012-01-01	normal	0	non	2014-12-01	normal	0	non	S	3	0	0	0	2
2012-01-21	PV,JC,C	4	non	2013-11-01	PV,JC,C	4	non	S	0	0	0	0	0
2012-01-01	PV	3	non	2013-12-01	PV	6	non	P	0	0	0	0	0
2012-01-01	PV	9	non	2013-08-01	PV	9	non	S	0	0	0	0	0
2000-05-01	PV	2	non	2014-12-01	PV	2	non	S	2	0	0	0	0
2013-11-01	PV,JC,IT	6	non	2014-09-01	PV,JC,IT	6	non	S	0	0	0	0	0
2014-01-01	PV,JC,IT,C	10	non	2015-01-01	PV,JC,IT,C	10	non	S	0	0	0	0	0
2010-07-01	PV,JC	4	non	2012-07-01	PV,JC	5	yes	P	0	0	0	0	0
2011-08-01	PV,JC	6	non	2013-12-01	PV,JC,IT	9	yes	P	0	0	0	0	0
2012-08-01	PV,JC,IT	9	non	2014-08-01	PV,JC,IT	9	yes	P	3	0	1	1	0
2013-02-01	PV,JC	9	yes	2013-11-01	PV,JC	9	non	S	0	0	0	0	0
2011-11-01	PV,JC	4	non	2012-04-01	PV,JC	4	non	S	0	0	0	0	0
2005-03-01	PV,JC	6	non	2006-10-01	PV,JC	9	non	P	0	0	0	0	0
2014-08-01	PV,JC	9	non	waiting					0	0	0	0	0
2014-11-01	PV,JC,BS	6	non	waiting					2	0	0	0	0
2011-11-01	PV	2	non	2014-03-01	PV	2	n	S	0	0	0	0	0

## Sheet: Sheet3
total NO of attacks	total duration of disease	annual relapse rate	NO of attacks before DMT	Ist DMT/IS	Date of start	date of stop	duration of ttt	adherece	no of attacks after 1st DMT	response	induction therapy	date of start	date of stop	duration	response to induction	2nd DMT	date of start	date of stop	dur ation	adherece	no of attacks after 2nd DMT	response	3rd DMT	date of start	date of stop	duration	adherece	no of attacks after 3rd DMT	response
3	39	0.92	3	MSL	2013-04-01	on	32	a	0	R
5	38	1.57	2	Beta	2012-12-01	2013-12-01	12	non	0	P						MSL	2013-12-01	on	24	a	3	F,P
6	191	0.376	6	Beta	2013-01-01	on	35	non	0	R
2	228	0.1	2	non,pregnant
4	62	0.774	2	Rebif	2013-02-05	on	34	non	2	F,P
4	228	0.21	4	non
1	16		1	Solupride	2015-01-20	2015-02-17	1	a	0	R
1	204	0.05	1	MSL+MED	2014-11-20	on	12	a	0	p
1	33	0.36	1	MSL	2013-12-11	on	24	a	0	R
6	174	0.41	4	MSL+Beta	2013-09-01	on	27	non	2	p	Novontron	2010-01-01	2010-09-01	9	p
15	108	1.666	15	MSL+MED	2015-02-02	on	10	a	0	p
5	144	0.41	3	MSL	2010-12-01	on	60	a	2	R
3	67	0.53	3	non
2	22	1	1	leflonamide	2015-02-01	on	10	a	1	R
10	146	0.8	1	synectan	2006-10-01	2008-10-01	24	a	2	F						Beta	2012-06-01	2014-01-01	18	a	3	F	Rebif	2014-01-01	2015-06-01	18	a	3	F	MSL+MED	2015-06-01	on	6	a	1	F
5	72	0.833	2	MSL	2009-12-01	2011-12-01	24	a	2	F						Avonex	2011-12-01	on	48	a	2	R
3	20	1.8	3	Rebif	2015-04-01	on	8	a	0	R
7	156	0.538	3	MSL	2011-12-01	on	48	a	4	F,P
1	10	1.2	1	Avonex	2015-11-01	on	1	a	0	R
1	14	0.857	1	Solupride	2014-11-15	2015-02-05	3	a	0	R
3	36	1	3	non
7	252	0.3333	7	MSL	2012-02-01	2014-04-01	26	a	0	R,not diagnosed
1	51	0.235	1	MSL+AZA	2011-10-01	on	50	non	0	R
5	204	294	5	Beta	2009-12-01	2012-12-01	36	a	0	P						Gilenya	2015-04-01	2015-07-01	8	a	0	P	MTX	2015-07-01	on	5	a	0	P
4	52	0.92	4	AZA	2013-09-01	2014-03-01	6	a	0	R						Beta	2014-03-01	on	21	a	0	R
4	73	0.657	4	MSL+AZA	2014-11-01	on	13	a	0	R
3	62	0.58	1	Beta	2010-10-01	2011-04-01	6	a	1	F						Rebif	2011-04-01	2013-02-01	22	a,financial	0	R,financial	MSL	2013-02-01	on	34	a	1	R
5	96	0.624	3	MSL	2009-12-01	2014-08-01	56	a	2	F	MED	2014-08-01	on	16	P
13	74	2.1	4	Avonex	2010-08-23	on	64	a	10	F
5	156	0.416	2	AZA	2003-12-01	on	144	3	3	R						AZA+MSL	2012-12-01	on	36	a	0	R
3	57	0.631	3	Beta	2015-08-01	on	4	non	0	R
2	14	1.71	1	Naltrexone	2014-11-01	on	13	a	1	F
5	204	0.294	5	MSL	2014-03-01	on	21	non	0	R,osteoprosis
1	120	0.09	1	Beta	2009-06-01	2014-06-01	60	non	0	R						Rebif	2014-06-01	on	18	a	0	R
1	19	0.631	1	Beta	2014-06-01	on	18	a	0	R
3	14	2.57	3	MSL+AZA	2015-03-01	on	9	a	0	R
2	58	0.4	2	MSL	2014-03-01	on	21	a	0	R
4	72	0.6666	4	Beta	2012-04-01	on	44	a	0	R
1	25	0.48	1	non
6	57	1.26	3	MSL+AZA	2014-05-01	2015-10-01	17	a	3	F						Beta	2015-10-01	on	2	a	0	R
4	120	0.399	4	MED	2013-12-01	on	24	a	0	P
1	25	0.48	1	AZA	2013-03-01	on	33	a	0	R
3	46	0.78	1	MSL	2012-10-01	on	38	a	2	R
5	108	0.555	5	MED	2008-12-01	2012-12-01	48	a	0	P	NOV	2012-12-01	3doses	3	P,cardic	MED	2012-12-01	2014-12-01	24	a	0	P	AZA	2014-12-01	0n	12	a	0	P
3	29	1.24	1	MSL	2013-07-01	on	29	a	2	R
4	97	0.49	1	MSL+MED	2007-12-01	2014-12-01	84	a	3	P						MTX	2014-12-01	2015-05-01	5	a	0	P	MED	2015-05-01	on	7	a	0	P
2	126	0.19	2	Beta	2014-04-01	on	20	a	0	R
2	41	0.58	2	MSL	2014-04-01	on	20	a	0	R
1	12	1	1	non
4	108	0.444	3	MED	2010-12-01	2012-12-01	24	a	1	F,P	NOV	2012-12-01	2014-03-01	15	P	MED	2014-08-01	on	16	a	0	P
5	72	0.833	2	MSL	2010-01-01	on	71	a	2	R						MSL+AZA	2013-03-01	on	33	a	1	R
5	276	0.2	5	MED	2014-11-01	on	13	a	0	P
8	138	0.695	3	Solupride	2005-12-01	on	120	non	5	F,P
4	56	0.85	3	MSL	2011-06-01	on	54	a	1	P						MTX+MSL	2015-02-01	on	10	a	0	P
2	48	0.5	1	Avonex	2012-12-01	2013-08-01	8	a	1	F						Gilenya	2014-10-01	2014-12-01	2	a	0	P	MSL+MED	2015-02-01	on	10	a	0	P
2	96	0.24	2	non
1	9	1.33	1	non
4	60	0.8	2	MSL	2011-12-01	on	48	a	2	R
5	63	0.952	5	MSL	2012-08-01	2015-08-13	36	a	0	P						MED+MSL	2013-08-13	2015-08-13	24	a	0	P
1	96	0.125	1	non
2	67	0.358	2	non
11	258	0.5	8	MSL	2012-07-01	on	41	a	1	F						Beta+MSL	2013-07-01	on	29	a	2	F
12	83	1.73	12	MSL	2012-09-01	on	39	a	0	P
2	69	0.347	1	Beta	2011-01-01	2014-01-01	36	a	0	R						Avonex	2014-01-01	2014-06-01	6	a	1	F	Beta	2014-06-01	on	18	a	0	R
1	59	0.2	1	MSL	2012-01-01	on	47	a	0	R
6	62	1.16	6	MSL	2014-08-01	on	16	a	0	R
7	155	0.54	6	MSL	2013-02-01	on	34	a	1	R
2	108	0.2222	2	MED+MSL	2014-01-01	on	23	a	0	P
29	90	3.86	3	AZA	2008-12-01	2011-12-01	36	a	7.33	F						Tyasabri	2011-12-01	on	48	a	4	R
10	96	1.25	5	MTX+MSL	2010-10-01	2014-07-01	45	a	3	F,SE						MSL	2010-10-01	on	62	a	2	P
8	111	0.864	7	Beta	2014-02-01	on	22	a	1	R
3	71	0.5	3	MSL	2012-01-01	on	47	a	0	R						MTX+MSL	2014-03-01	on	21	a	0	R
4	50	0.96	2	Beta	2013-10-01	2013-12-01	2	a	2	F,SE						AZA	2014-04-01	2015-04-01	12	a	0	R	MSL+MED	2015-04-01	on	8	a	0	R
15	69		8	Rebif	2014-03-01	2014-10-01	7	a	2	F						MSL+MED	2015-01-01	on	12	a	5	F,P
1	35	0.342	1	MSL+AZA	2013-11-01	on	25	a	0	R
2	35	0.685	2	Rebif	2013-11-01	on	25	a	0	R
20	144	1.6	10	MSL+MED	2010-01-01	2013-05-01	41	a	10	F,P
4	144	0.333	3	MSL+MED	2014-11-01	on	13	a	1	F,P
10	132	0.9	5	Beta	2005-12-01	2006-12-01	12	a	2	F						MSL+MED	2012-09-01	2014-09-01	24	a	3	F,P,died
12	156	0.923	8	MSL+MED	2011-07-06	on	52	non	4	F,P
4	20	2.4	3	MTX	2014-08-01	2014-12-01	4	a	1	F						MSL	2014-12-01	on	12	a	0	R
3	47	0.756	1	Avonex	2012-01-01	2015-01-01	36	a	0	R,by herself
6	152	0.47	4	MSL	2013-04-01	2014-04-01	12	a	2	F						AZA	2014-05-01	on	19	a	0	R
7	180	0.466	7	MED	2012-12-01	on	36	a	0	P
4	180	0.266	4	Avonex	2006-01-01	2006-05-01	4	a	0	F	MED	2013-05-01	2014-03-01	10	P	Beta	2008-01-01	2008-03-01	2	a	0	F	Avara	2014-09-01	on	15	a	0	P
4	336	0.14	4	Synectan	2008-01-01	2010-01-01	24	a	0	P						Rebif	2010-01-01	2010-06-01	6	a	0	P
3	46	0.782	3	non
5	96	0.625	2	MSL	2010-12-01	on	60	a	3	R
5	89	0.674	4	AZA	2014-01-01	on	23	a	1	R
2	60	0.4	1	MSL	2010-12-01	on	60	non	0	R
4	144	0.333	1	Beta	2003-12-01	2008-12-01	60	non	0	R,by herself
2	72	0.333	2	AZA	2014-10-01	on	14	a	0	R
1	60	0.2	1	MSL	2014-03-01	2014-11-01	8	a	0	F						Avonex	2014-11-01	on	13	a	0	R
2	51	0.47	2	non
2	25	0.96	1	Rebif	2013-12-01	on	24	a	1	R
15	102	1.76	15	MED	2012-03-01	2012-09-01	6	a	0	P						MTX+AZA	2013-09-01	on	27	a	0	P
3	84	0.428	2	Rebif	2013-12-01	on	24	a	1	R
1	41	0.29	1	non
4	84	0.57	4	non
1	27	0.444	1	MSL	2014-10-01	on	14	a	0	R
1	15	0.8	1	non
2	19	1.26	2	MSL	2014-11-01	on	13	a	0	R
3	120	0.3	3	MSL+AZA	2012-03-01	2014-11-01	32	a	0	R	MED	2013-03-01	2015-03-01	24	R	AZA	2014-11-01	on	13	a	0	R
1	47	0.25	1	Rebif	2012-09-01	on	39	a	0	R
12	186	0.774	2	AZA	2000-09-01	2009-09-01	108	a	7	F						MSL	2009-09-01	on	75	a	3	R
5	39	1.538	5
15	102	0.588	10	Beta	2010-06-01	on	66	a	5	F
4	84	0.57	2	MSL	2011-12-01	on	48	a	2	R
1	24	0.5	1	non
4	72	0.66	2	MSl	2010-12-01	on	60	non	2	R
1	29	0.413	1	Beta	2013-12-01	2014-12-01	12	a	0	R,finacial						Avonex	2014-12-01	on	12	a	0	R
3	29	1.24	3	MSL	2014-06-03	on	18	a	0	R						MSL+MTX	2014-08-01	on	16	a	0	R
2	33	0.727	2	Avonex	2014-09-01	on	15	a	0	R
4	197	0.243	4	Rebif	2012-06-01	on	42	a	0	R
3	48	0.75	3	Solupride	2014-12-01	on	12	a	0	R
1	43	0.279	1	non
2	133	0.18	2	MSL	2013-01-01	2013-04-01	3	a	0	F,SE						AZA	2014-01-01	2014-05-01	5	a	0	R
3	95	0.378	3	MSL	2013-01-01	2015-04-01	27	a	0	P						MTX+MSL	2014-01-01	2015-04-01	15	a	0	P
5	163	0.368	2	MSL	2007-05-01	on	103	a	3	F,P
2	23	1.04	2	non
2	23	1.04	1	Beta	2014-04-01	2014-08-01	4	a	1	F						Rebif	2014-08-01	on	16	a	0	R
4	32	1.5	2	AZA+MSL	2014-04-20	2015-02-01	10	a	2	F						MTX	2015-02-01	on	10	a	0	R
4	107	0.448	3	MSL	2009-09-01	on	75	a	1	P
4	287	0.16	4	MED	2013-05-01	on	31	a	0	P
5	85	0.7	5	MSL+AZA	2014-11-01	on	13	a	0	R
2	181	0.132	2	AZA	2014-03-26	on	21	a	0	P
4	54	0.888	1	MSL	2012-06-01	2013-02-01	8	a	2	F	NOV	2014-03-01	on	21	P
1	16	0.75	1	Avonex	2014-10-01	2015-01-01	3	a	0	F,Radiology						Rebif	2015-01-01	on	12	a	0	R
1	60	0.2	1	MSL	2010-11-01	on	60	a	0	R
2	23	1.04	2	MSL	2015-01-01	on	12	a	0	R
5	84	0.714	5	MSL+MED	2014-11-01	on	13	a	0	P
5	96	0.624	3	Beta	2011-04-01	on	56	a	2	R
5	144	0.416	3	Synectan	2011-10-01	2015-02-01	40	a	2	F						AZA+Beta	2015-10-02	on	10	a	0	R
3	84	0.428	3	MED	2013-11-20	on	25	a	0	P
6	189	0.38	6	MTX	2011-03-01	2013-03-01	24	a	0	P	MED	2013-03-01	2013-05-01	2	P,hair loss	AZA	2013-11-01	2014-06-01	7	a	0	P	MED	2014-06-01	on	18	a	0	P
1	49	0.244	1	MSL	2011-12-01	2012-12-01	12	a	0	R						Beta	2012-12-01	on	36	a	0	R
8	168	0.57	5	AZA	2008-12-01	2013-12-01	60	a	2	F						Beta	2015-01-27	on	11	a	1	R
2	168	0.142	2	AZA	2014-09-01	2015-05-01	8	a	0	P						MSL+MED	2015-05-01	on	7	a	0	P
5	71	0.845	1	MSL	2010-10-01	on	62	a	4	F
2	40	0.6	2	MSL	2014-11-01	on	13	a	0	R
4	37	1.29	3	Rebif	2014-04-01	on	20	a	1	R
6	94	0.765	5	Avonex	2014-03-01	on	21	a	1	F						MSL+avonex	2015-03-01	on	9	a	0	R
3	72	0.5	2	MSL	2012-12-01	on	36	a	1	P						Rebif+MSL	2014-01-01	on	23	a	0	P
4	50	0.96	1	Rebif	2013-10-01	2014-06-01	8	a	2	F,SE						MSL	2015-01-01	on	12	a	0	F
6	180	4	4	Rebif	2015-03-01	2015-12-01	9	a	2	F						Avonex	2015-12-01	on	1	a	0	R
10	39	3	1	Beta	2013-01-01	on	35	non	9	F
5	29	2	2	Beta	2013-10-01	on	26	a	3	R
2	62	0.387	1	Rebif	2011-01-01	on	59	non	1	R
6	120	0.6	1	AZA	2005-11-01	2014-11-01	108	a	5	F,P						MSL	2014-11-01	on	13	a	0	P
5	120	0.5	5	MSL	2015-01-01	on	12	a	0	R
2	27	0.888	1	Beta	2013-12-01	2014-12-01	12	a	0	P						Rebif	2014-12-01	on	12	a	1	P
2	30	0.8	2	AZA	2015-04-27	on	8	a	0	R
3	64	0.56	3	MSL	2015-02-01	on	10	a	0	R
3	60	0.6	3	AZA+Soluptide	2012-12-01	on	36	a	0	R
4	21	2.285	4	AZA	2015-03-01	2015-04-01	1	a	0	R,stop due to malignancy in her brother						Rebif	2015-04-01	on	8	a	0	R
3	120	0.3	2	Beta	2013-01-01	on	35	a	1	R
3	20	1.8	3	AZA	2015-03-01	on	9	a	0	R
2	23	1.04	2	non
2	22	1.09	2	Avonex	2015-03-01	on	9	a	0	R
10	132	0.9	10	MSL	2014-09-01	on	15	a	1	P
5	72	0.833	4	MED	2014-06-01	on	18	a	1	P	NOV	2012-06-01	2014-06-01	24	P
4	65	0.738	3	MSL	2010-12-01	on	60	a	1	R
3	84	0.428	3	non
7	72	1.16	7	Beta	2013-12-01	2014-03-01	3	a	0	P	NOV	2014-03-01	on	21	P
1	9	0.14	1	non
4	120	0.4	3	MSL	2010-12-01	on	60	a	1	P
5	91	0.659	1	MSL	2008-09-01	2009-01-01	4	a	0	P						AZA	2009-02-01	2012-07-01	41	a	0	R	Beta	2013-12-01	on	24	a	0	R
2	105	0.228	2	AZA+MSL	2014-03-01	2015-02-01	11	a	0	R						AZA	2014-03-01	on	21	a	0	R
1	18	0.666	1	non
1	14	0.857	1	Rebif	2014-10-01	2015-01-01	3	a	0	F,SE						Gilenya	2015-01-01	on	12	a	0	R
7	59	1.423	1	MSL	2011-09-01	2014-01-10	37	a	5	F						AZA	2014-10-01	on	14	a	1	R
1	43	0.279	1	non
6	276	0.26	4	MED	2010-12-01	2011-12-01	12	a	0	P						Beta	2012-06-01	on	42	a	2	F,P
1	21	0.57	1	MSL+AZA	2014-03-01	on	21	a	0	R
2	23	1.04	1	MSL	2014-03-01	2015-04-01	13	a	1	R						Beta	2015-04-01	on	8	a	0	R
1	29	0.413	1	non
3	16	2.25	3	AZA	2014-12-01	on	12	a	0	R
5	144	0.416	3	AZA	2010-08-01	2015-06-01	58	a	2	F,SE						Beta	2015-06-01	on	6	a	0	R
1	26	0.461	1	MSL	2014-10-01	on	14	a	0	R
1	94	0.127	1	AZA+Solupride	2010-05-01	2015-03-01	58	a	0	P	MED	2015-03-01	on	9	P
4	99	0.484	2	MSL	2013-12-01	on	24	a	2	F,P
8	136	0.352	7	Rebif	2012-06-01	2013-06-01	12	non	0	R,financial						MSL	2014-06-01	on	18	a	1	R
11	79	1.67	6	MSL	2010-02-01	on	70	a	3	F,P						AZA+MSL	2013-12-01	on	24	a	2	F,P
6	147	0.489	5	AZA	2012-06-01	on	42	a	1	R	NOV	2011-01-01	2012-06-01	18	R
5	45	1.06	5	MSL+AZA	2014-05-01	on	19	non	0	R
1	33	0.363	1	MSL	2015-05-01	on	7	a	0	R
1	180	0.06	1	non
2	33	0.727	1	MSL	2013-03-01	2014-01-01	10	a	1	F						solupride	2014-01-01	2015-04-01	15	a	0	P
2	28	0.857	1	MED	2014-08-01	on	16	non	1	R
3	72	0.5	1	Rebif	2009-12-01	2014-12-01	60	non	2	F						MSL	2014-12-01	on	12	a	0	R
1	101	0.11	1	non
1	72	0.166	1	non
3	36	1	3	MED	2015-04-01	on	8	a	0	P	NOV	2014-09-01	2015-03-01	6	F,SE
4	53	0.9	4	Beta	2015-04-01	on	8	a	0	R
2	78	0.3	2	Avonex	2013-06-01	2014-06-01	12	a	0	F						Beta	2014-06-01	on	18	a	0	R
3	31	1.16	3	AZA	2015-01-01	on	12	a	0	R
2	59	0.4	1	MSL	2011-07-01	on	53	a	1	R
2	42	0.57	2	Rebif	2013-06-01	on	30	a	0	R
1	120	0.09	1	non
6	34	2.11	3	MSL	2013-06-01	2013-11-01	5	a	1	F						Beta	2014-01-01	2014-10-01	9	a	2	F	MED+MSL	2014-11-01	on	13	a	0	R
3	68	0.529	1	MSL	2010-04-01	on	68	a	2	R
8	234	0.41	4	MSL	2010-04-01	on	68	a	4	F						MSL+MTX	2014-05-01	2015-01-01	8	non	0	P	MSL+MED	2015-01-01	on	12	a	0	P
2	46	0.521	1	MSL	2012-02-01	on	46	a	1	P						MSL+Beta	2013-12-01	on	24	a	0	P
4	77	0.623	3	MSL	2013-08-01	2014-01-01	5	a	0	R						Beta	2014-04-01	2014-09-01	5	a	1	F,SE	for aza
4	38	1.263	3	MSL	2013-05-01	2014-11-01	18	a	1	R						AZA	2014-12-01	on	12	a	0	R
4	120	0.4	2	Avonex	2005-12-01	2009-12-01	48	a	1	R						Rebif	2012-12-01	on	36	a	1	R
1	34	0.352	1	non
2	27	0.888	1	Beta	2014-09-01	2015-03-01	6	non	1	R						MSL	2015-05-01	on	7	a	0	R
1	20	0.6	1	MSL	2014-06-01	on	18	a	0	R
2	82	0.292	2	Avonex	2014-02-01	on	22	a	0	R
9	84	1.285	1	MSL	2009-12-01	on	72	a	8	F
2	20	1.2	2	Rebif	2015-04-01	on	8	a	0	R
9	204	0.529	3	MED	2003-12-01	2006-12-01	36	a	2	F	Nov	2006-12-01	2008-12-01	24	F	MED	2013-12-01	on	24	a	2	F,P
1	16	0.75	1	Beta	2014-11-01	on	13	a	0	R
1	47	0.25	1	Rebif	2015-04-01	on	8	non	0	R
3	52	0.692	3	non
2	23	1.04	2	Rebif	2015-03-01	on	9	non	0	R
8	95	1.01	4	AZA	2010-12-01	2012-12-01	24	a	4	F	MED	2014-09-01	on	15	P	MED+MSL	2015-02-01	on	10	a	0	P
4	84	0.571	4	MSL+MTX	2015-01-01	on	12	a	0	R
3	180	0.2	3	AZA	2010-12-01	on	60	a	0	P						Rebif+AZA	2014-01-01	on	23	a	0	P
1	13	0.923	1	non
1	10	1.2	1	Beta	2015-06-01	on	6	a	0	R
1	13	0.923	1	Beta	2015-06-01	on	6	a	0	R
7	48	1.749	3	MED	2013-12-01	on	24	a	4	F,P
1	55	0.218	1	Rebif	2011-09-01	2012-01-01	4	a	0	P						tyasabri	2014-09-01	2015-05-01	8	a	0	P	MED	2015-05-01	on	7	a	0	P
2	63	0.38	2	MSL	2014-09-01	on	15	a	0	R
4	63	0.76	2	Rebif	2013-10-01	on	26	a	2	F
5	184	0.326	1	MSL	2001-08-01	2003-08-01	24	a	1	R	MED	2009-01-01	2009-06-01	6	R	Gilynea	2005-12-01	2008-12-01	36	a	1	R	MED	2014-12-01	2015-06-01	6	a	0	P
5	185	0.324	3	MSL	2004-03-01	2014-05-01	122	non	1	P						Beta	2014-05-01	on	19	a	1	P
7	156	0.538	5	AZA	2012-01-01	2013-06-01	18	a	2	F	MED	2014-11-01	2015-01-01	2	F,SE	MTX	2015-01-01	on	12	a	0	P,SE
7	288	0.291	6	MED+MSL	2011-12-01	2013-12-01	24	a	0	P						AZA	2013-12-01	on	24	a	1	P
3	77	0.467	1	Rebif	2009-07-01	2011-01-01	18	a	0	R						Avonex	2011-01-01	2012-06-01	18	a	0	R	Rebif	2014-11-01	on	13	a	0	R
2	22	1.09	1	Avonex	2014-06-01	on	18	a	1	F
1	9	1.333	1	non
10	71	1.69	6	MED+MSL	2012-03-01	2012-09-01	6	a	0	P.SE						Rebif	2012-12-01	2014-01-01	13	a	4	P	Beta	2014-01-01	on	23	a	0	P
1	7	1.71	1	non
2	72	0.333	2	MSL	2015-02-01	on	10	a	0	P	NOV	2013-12-01	2015-02-01	14	P
5	43	1.39	5	Rebif	2015-05-01	on	7	a	0	R
7	60	1.4	7	Anarcol	2015-10-01	on	2	a	0	R
0	8	0	0	non
9	79	1.36	3	Rebif	2011-06-01	2013-06-01	24	a	5	F	MED	2013-12-01	2014-12-01	12	P	AZA	2014-12-01	2015-05-01	6	a	0	P	MTX	2015-05-01	on	7	a	0	R
8	144	0.66	2	AZA	2003-02-01	2014-02-01	132	a	6	F	MED	2014-02-01	on	22	P
3	123	0.29	3	Rebif	2013-05-01	on	31	a	0	R
7	153	0.62	1	MSL	2003-03-01	2009-12-01	81	a	4	F	MED	2011-08-01	2013-08-01	24	R	Beta	2010-01-01	2010-10-01	10	a	1	R	MTX	2013-09-01	2014-12-17	15	a	1	R	Rebif	2014-12-17	on	12	a	0	R
8	51	1.8	???	????
6	132	0.5	3	Beta	2012-12-01	on	36	a	3	R
1	32	0.375	1	MSL	2013-11-01	2015-03-01	16	a	0	P	MED	2015-03-01	on	9	S	Beta+MSL	2014-04-01	2015-03-01	11	a	0	S
1	57	0.2	1	Beta	2011-03-01	on	57	a	0	R
2	60	0.4	1	AZA	2010-11-01	on	60	a	1	R
6	47	1.5	2	MSL	2013-01-22	on	35	a	4	F
2	70	0.3	2	Rebif	2015-06-01	on	6	a	0	R
1	96	0.1	1	AZA	2008-02-01	2011-02-01	36	a	0	P
2	22	1	2	MED	2015-06-01	on	6	a	0	R
2	57	0.4	2	MED	2015-05-01	on	7	a	0	R
1	14	0.8	1	non
5	156	0.3	4	Rebif	2011-01-01	2012-01-01	12	a	1	P	MED	2012-01-01	2012-10-01	10	P	Avonex	2012-10-01	2013-10-01	12	a	0	P
2	21	1.1	2	MSL	2014-08-01	on	16	a	0	R
5	180	0.3	4	MSL	2013-01-01	2015-07-01	31	a	1	P	NOV	2007-01-01	2009-01-01	24	P	MSL+MED	2015-02-01	2015-07-01	5	a	0	P
6	75	0.96	1	Beta	2009-10-01	2014-06-01	56	a	5	F						Beta+MSL	2010-01-01	2011-06-01	18	a	2	F	Gilenya	2014-06-01	on	18	a	0	R
3	14	2.5	2	MSL	2015-02-01	2015-08-01	6	a	1	F						AZA	2015-05-01	on	7	a	0	R
2	51	0.47	2	MSL	2011-09-01	2012-09-01	12	a	0	R,Pregnancy						AZA	2014-12-01	on	12	a	0	R
2	47	0.5	1	Beta	2012-07-01	2012-12-01	5	a	0	F,hypersensitivity						Avonex	2012-12-01	2014-11-01	23	a	1	F	Gilenya	2015-06-01	on	6	a	0	R
5	147	0.4	4	MSL	2012-01-01	on	47	a	1	R
2	44	0.54	2	Rebif	2013-10-01	2014-01-01	3	a	0	F,hypersensitivity						Avonex	2015-12-01	on	1	a	0	R
5	122	0.49	5	non
3	42	0.85	2	Rebif	2013-01-01	2014-01-01	12	a	0	R unavilable						Beta	2014-01-01	2014-09-01	9	a	1	F,P	Rebif	2014-10-01	on	14	a	0	P
1	14	0.85	1	MSL	2015-01-01	on	12	a	0	R
5	149	0.4	2	AZA	2010-11-01	2015-01-01	50	a	2	F						Beta	2015-02-01	on	10	a	1	R
5	66	0.9	1	MSL	2010-10-01	on	62	a	4	R
10	79	1.5	4	MSL	2012-10-01	2013-11-01	13	a	2	F						Beta	2013-11-01	2015-03-01	16	a	4	F	MSL+MED	2015-04-01	on	8	a	0	P
2	67	0.3	2	MSL	2013-06-01	on	30	a	0	R
2	12	2	2	MSL	2015-05-01	2015-09-01	4	a	0	P						Beta	2015-09-01	on	3	a	0	P
1	51	0.2	1	MSL	2014-06-01	on	18	a	0	R
2	43	0.5	2	MSL+Beta	2013-08-01	on	28	a	1	R
2	240	0.1	1	Synectan	1996-11-01	2002-11-01	72	a	1	P						MSL	2015-03-01	on	9	a	0	P
2	31	0.7	1	MSL	2013-06-01	on	30	a	1	R
4	78	0.6	2	MSL	2012-12-01	on	36	a	1	R						MSL+Avonex	2014-08-01	on	16	a	1	R
3	120	0.3	3	MSL	2012-03-01	2014-11-01	32	a	0	R	MED	2012-02-01	2014-02-01	24	R	AZA	2012-03-01	on	45	a	0	R
1	6	2	1	Solupride	2015-01-01	2015-07-01	6	a	0	P , Died
3	120	0.3	3	Beta	2015-09-01	on	3	a	0	R
9	62	1.7	4	MSL	2011-10-01	2012-06-01	10	a	5	F						Avonex	2015-09-01	on	3	a	0	R
1	6	2	1	non
2	58	0.4	2	Rebif	2014-11-01	on	13	a	0	R
2	79	0.3	1	MSL	2009-07-01	2013-07-01	48	a	1	R
1	65	0.1	1	non
1	36	0.3	1	non
3	39	0.9	1	Beta	2013-09-01	2015-07-01	22	a	2	F						MSL	2015-10-01	on	2	a	0	R
3	12	3	2	AZA	2015-03-01	on	9	a	1	R
3	102	0.3	2	MSL	2011-05-01	2012-05-01	12	a	1	F	MED	2015-06-01	on	6	R	Avonex	2012-05-01	2015-06-01	37	a	0	P
4	64	0.75	4	MSL+MED	2014-12-01	on	12	a	0	R
9	180	0.6	3	MSL+Beta	2008-06-01	2015-05-01	84	a	3	F	MED	2015-05-01	on	7	P
3	120	0.3	3	AZA	2012-07-01	2015-07-01	36	a	0	P
3	19	1.8	3	Rebif	2015-10-01	on	2	a	0	R
5	66	0.9	5	non
2	98	0.2	2	Beta	2015-05-01	2015-07-01	2	a	0	Allergy						Avonex	2015-07-01	on	5	a	o	R
1	28	0.4	1	MTX+Solupride	2013-08-01	on	28	a	0	R
1	120	0.1	1	non
1	43	0.2	1	Rebif	2014-01-22	on	22	non	0	R	MED	2012-12-18	2013-04-18	4	R
1	33	0.3	1	Rebif	2013-12-01	on	24	a	0	R
3	102	0.3	3	Beta	2015-08-01	on	4	a	0	R
2	96	0.2	2	Beta	2012-01-01	2012-06-01	6	a	0	P						Rebif	2013-01-01	on	35	a	0	R
4	44	1	2	Beta	2013-09-01	2015-02-11	17	a	2	F						MTX	2015-02-01	on	10	a	0	R
7	65	1.2	4	solupride	2014-03-16	2015-03-16	12	a	2	F						AZA	2015-08-01	on	4	a	1	R
6	164	0.4	4	Avonex	2011-09-01	2012-02-01	5	non	2	F						MSL+Beta	2012-03-01	2013-03-01	12	a	0	R	Rebef	2013-04-01	on	32	a	0	R
3	156	0.2	2	AZA	2003-01-01	2013-06-01	126	a	1	P	NOV	2013-06-01	2015-06-01	24	R
3	96	0.3	3	Rebif	2012-11-01	2015-07-01	32	a	0	P						MSL+MED	2015-08-01	on	4	a	0	R
5	72	0.8	2	AZA	2010-09-01	2012-06-01	21	a	0	R
2	12	2	2	Avonex	2015-08-01	on	4	non	0	R
2	84	0.2	2	MSL+MED	2011-06-01	2014-01-01	42	a	0	p
5	60	0.99	2	Rebif	2011-01-01	2011-06-01	6	a	0	R	NOV	2013-06-01	2014-06-01	12	R	Beta	2011-06-01	2012-03-01	9	a	0	R	AZA	2013-01-01	2013-06-01	6	a	3	F	For : Avara
3	40	0.9	2	Avonex	2013-05-01	on	31	a	1	R
5	48	1.2	3	MED	2013-06-01	2014-01-01	7	a	2	F
2	18	1.3	2	Beta	2015-06-01	on	6	non	0	R
1	9	1.3	1	MSL	2015-08-01	on	4	a	0	R
2	10	2.4	2	non
7	132	0.6	1	AZA	2005-06-01	2009-06-01	48	a	4	F	MED	2015-05-01	2015-11-01	6	R	Beta	2011-01-01	2011-10-01	10	a	2	f	MTX	2015-05-01	on	7	a	0	R
10	144	0.8	6	Beta	2012-11-01	on	36	a	4	F
4	108	0.44	4	Cellcept	2015-03-01	on	9	a	0	R
2	24	0.9	2	non
1	24	0.5	1	non
4	38	1.2	4	Rebif	2014-08-01	on	16	a	0	R
1	4	3	1	non
1	10	1.2	1	MSL	2015-03-01	2015-08-01	5	a	0	R						Rebif	2015-08-01	on	4	a	o	R
2	6	3.9	2	AZA	2015-08-01	on	4	a	0	R
1	7	1.7	1	Avonex	2015-06-01	on	6	a	o	R
2	12	2	1	AZA	2014-11-30	on	12	a	1	R
1	4	3	1	non for:AZA
4	120	0.4	4	Rebif	2015-08-01	on	4	a	0	R
5	54	1.1	2	Rebif	2011-06-16	2012-06-16	12	non	1	F						AZA	2012-06-16	2013-06-16	12	a	1	f	Rebif	2014-02-15	on	10	a	o	R
4	28	1.7	2	Rebif	2014-09-12	on	15	a	2	F
1	27	0.4	1	Rebif	2013-11-21	on	13	a	0	R
2	96	0.25	2	solupride	2014-10-01	on	14	a	0	F
6	120	0.6	4	Rebif	2012-06-11	on	42	non	2	F
2	15	1.5	2	AZA	2015-11-09	on	1	a	0	R
3	57	0.6	3	non for:beta
4	33	1.45	3	AZA	2014-01-01	on	23	a	1	R
2	14	1.7	2	non
4	106	0.45	4	non
1	120	0.1	1	MED	2014-01-02	2015-10-01	22	non	0	P
2	132	0.1	2	non
2	41	0.58	2	Rebif	2013-07-01	on	29	a	0	R
2	96	0.24	1	AZA	2007-07-01	2010-07-01	36	a	0	R						Avonex	2015-06-01	on	6	a	0	R
4	30	1.6	4	AZA	2015-04-01	on	8	a	0	R
1	2	6	1	non
5	60	1	5	MSL	2015-03-01	2015-09-01	6	a	0	R						Rebif	2015-09-01	on	3	a	0	R
3	65	0.5	3	AZA	2015-10-08	on	2	a	0	R
4	204	0.2	4	Arthfree	2012-01-01	on	48	a	0	R						Arth+Avonex	2015-09-02	on	3	a	0	R
6	31	1.5	2	solupride	2013-05-22	on	31	non	2	R
2	74	0.3	1	Avonex	2009-10-01	2012-01-01	27	a	0	P						Beta	2012-01-01	on	47	a	1	R
2	57	0.4	2	Beta	2014-10-01	on	14	a	0	R
5	264	0.2	2	AZA	2002-12-01	2003-12-01	12	a	0	P	MED	2003-12-01	2006-12-01	36	P	MTX	2007-01-01	2009-12-01	36	a	3	F	AZA	2010-01-01	on	71	a	0	P
6	51	1.4	3	Beta	2013-09-01	2015-01-01	16	a	3	F						Gilenya	2015-01-01	on	12	a	0	R
2	84	0.2	2	Rebif	2009-01-01	on	82	a	0	R
3	30	1.2	2	Beta	2014-05-01	on	19	a	1	R
2	42	0.5	2	Beta	2014-06-01	on	18	a	0	R
3	80	0.45	2	Beta	2010-04-01	on	68	a	1	R
1	38	0.3	1	Rebif	2012-11-01	on	37	a	0	R
4	180	0.2	2	Rebif	2009-10-01	on	74	a	2	R
7	105	0.8	2	Beta	2008-06-01	2014-03-01	69	a	5	F	NOV	2014-03-01	2014-12-01	9	R	Beta	2015-01-01	on	12	a	0	R
6	48	1.5	2	Rebif	2012-10-01	2013-12-01	14	a	3	F						Beta	2013-12-01	on	24	a	1	R
3	26	1.3	3	Beta	2014-12-01	on	12	a	0	R
4	143	0.3	1	Avonex	2004-01-01	2006-01-01	24	a	2	F	NOV	2006-01-01	2006-06-01	6	R	Beta	2007-01-01	on	107	a	1	R
1	81	0.1	1	Avonex	2010-07-01	on	65	a	0	R
2	24	1	1	Rebif	2014-08-01	on	16	a	1	R
10	71	1.6	8	Rebif	2011-10-01	on	50	a	2	R
9	300	0.36	6	Beta	2007-01-01	2008-12-01	24	a	2	F	NOV	2009-01-01	2009-08-01	8	R	Rebif	2009-08-01	on	76	a	1	R
14	96	1.7	2	Beta	2009-07-01	on	77	a	12	F
2	38	0.6	1	Rebif	2013-06-11	on	30	a	1	R
1	29	0.4	1	Rebif	2013-07-01	on	29	a	0	R
7	192	0.4	6	AZA	2010-11-01	on	60	a	1	P
7	132	0.6	3	Avonex	2006-06-01	2007-12-01	18	a	2	F						Beta	2008-01-01	2013-03-15	62	a	2	R
3	300	0.12	2	Beta	2011-10-04	on	56	a	1	R
2	63	0.3	2	Rebif	2011-09-01	on	51	a	0	R
3	36	1	3	Beta	2014-12-01	on	12	a	0	R
5	180	0.33	4	Avonex	2014-07-01	on	17	a	1	R
2	41	0.5	2	Beta	2014-07-01	on	17	a	0	R
7	148	0.5	2	Avonex	2004-10-01	2013-12-01	110	a	4	F	NOV	2015-02-01	on	10	R	Beta	2013-12-01	2015-02-01	14	a	2	F
7	112	0.75	6	Rebif	2013-03-01	2014-01-01	10	a	1	F	NOV	2014-02-01	2014-07-01	6	R	Beta	2014-08-01	on	16	a	0	R
4	111	0.4	2	Beta	2008-09-01	on	87	a	0	R
2	30	0.8	2	Beta	2014-01-01	on	24	a	0	R
7	72	1.16	3	Rebif	2011-10-01	2012-10-01	12	a	2	F	NOV	2014-05-01	2014-09-01	4	R	Avonex	2012-10-01	2014-05-01	19	a	2	F	Gilenya	2014-09-01	on	15	a	0	R
2	62	0.3	2	Rebif	2013-10-01	on	26	a	0	R
8	91	1	6	Rebif	2012-05-01	2014-01-01	20	a	2	F	NOV	2014-01-01	2014-07-01	6	R	Beta	2014-07-01	on	19	a	0	R
8	99	0.96	1	Beta	2007-10-01	2010-04-01	30	a	5	F	NOV	2010-04-01	2010-10-01	6	R	Beta	2010-10-01	on	62	non	2	R
6	99	0.7	1	Avonex	2007-10-01	2011-06-01	44	a	4	F						Beta	2011-06-01	on	44	a	1	R
5	52	1.1	1	Rebif	2011-08-01	2014-01-01	29	a	4	F	NOV	2014-01-01	2014-11-01	11	R	Beta	2014-12-01	on	12	a	0	R
1	39	0.3	1	Beta	2015-01-01	on	12	a	0	R
1	45	0.2	1	Rebif	2013-04-01	on	32	a	0	R
3	48	0.75	2	Beta	2012-08-01	on	40	a	1	R
4	180	0.2	2	Rebif	2014-06-01	2015-02-01	8	a	2	F						Beta	2015-02-01	on	10	a	0	R
4	52	0.9	3	Rebif	2014-08-01	on	16	a	1	R
11	204	0.6	7	Rebif	2006-06-01	2011-01-01	54	a	3	F	NOV	2011-01-01	2011-06-01	6	R	Beta	2011-06-01	on	54	a	1	R	MSL+Beta	2014-01-01	2014-06-01	6	a	0	R
3	84	0.4	3	Rebif	2014-12-01	on	12	a	0	R
2	62	0.3	2	Rebif	2011-06-01	on	54	a	0	R
3	103	0.3	2	Rebif	2009-07-01	2011-12-01	29	a	1	F
5	180	0.3	5	Avonex	2013-05-01	on	31	a	0	R
3	78	0.4	2	Rebif	2012-06-01	on	42	a	1	R
5	192	0.3	5	Rebif	2009-12-01	on	72	a	0	R
3	44	0.8	3	Rebif	2012-12-01	on	36	a	0	R						Rebif+MSL	2013-01-01	2013-06-01	6	a	0	R
2	54	0.4	2	Beta	2013-10-01	on	26	a	0	R
4	82	0.5	3	Rebif	2009-06-01	on	78	a	1	R
6	144	0.5	6	Beta	2013-05-01	on	31	a	0	R
1	35	0.3	1	Beta	2014-01-01	on	23	a	0	R
3	23	1.5	3	Beta	2014-05-01	on	19	a	0	R
4	59	0.8	3	Beta	2013-03-01	on	33	a	1	R						Beta+MSL	2014-09-01	on	15	a	0	R
6	69	1	2	Beta	2010-12-01	on	60	a	4	F
2	80	0.3	1	Avonex	2009-07-01	on	77	a	1	R
2	47	0.5	2	Avonex	2014-03-01	on	21	a	0	R
2	73	0.3	2	Beta	2014-01-01	on	23	a	0	R
3	180	0.2	3	AZA+Solupride	2011-11-01	on	49	a	0	R
7	149	0.56	2	Beta	2005-09-01	2007-11-01	26	a	3	F	NOV	2008-01-01	2008-06-01	6	P	Beta	2008-07-01	on	89	a	2	F,P
4	67	0.7	3	Rebif	2011-11-01	on	49	a	1	P
9	156	0.9	3	Avonex	2005-01-01	2007-01-01	24	a	3	F	NOV	2010-01-01	2010-02-01	1	cardiotoxicity	MTX	2007-01-01	2009-01-01	24	a	3	F	Rebif	2009-01-01	on	83	a	3	R
3	108	0.33	2	Beta	2007-01-01	2007-04-01	3	a	0	SE	MED	2007-04-01	2009-04-01	24	R	Rebif	2009-04-01	on	80	a	1	R	Rebif+AZA	2014-02-01	on	22	a	0	R
7	140	0.6	3	Avonex	2007-04-01	2008-04-01	12	a	4	F						Beta	2008-04-01	on	92	a	0	R
2	16	1.5	2	Beta	2014-12-01	on	12	a	0	R
2	69	0.3	2	Beta	2012-12-01	on	36	a	0	R
7	131	0.6	2	Beta	2007-01-01	2014-01-01	84	a	5	F	NOV	2014-01-01	2014-06-01	6	R	Beta	2014-06-01	on	18	a	0	R
2	56	0.4	2	Avonex	2012-05-01	2013-12-01	19	a	0	F,Radiology	NOV	2014-01-01	2014-06-01	6	R	Beta	2014-01-01	on	23	a	0	R
10	168	0.7	3	Beta	2005-06-01	2012-08-01	86	a	5	F						Gilenya	2013-10-01	on	26	a	2	R
3	127	0.2	2	Rebif	2007-07-01	on	101	a	1	R
2	138	0.17	2	Rebif	2014-08-01	on	16	a	0	R
5	50	1.2	1	Rebif	2011-10-01	2013-02-01	16	a	2	R,preganacy						Rebif	2014-01-01	on	23	a	0	R
2	25	0.96	2	Beta	2014-09-01	on	15	a	0	R
5	114	0.52	2	Rebif	2007-08-01	on	100	a	3
12	126	1.14	8	Rebif	2012-01-01	2012-12-01	12	a	2	F	NOV	2014-01-01	2015-01-01	12	R	Beta	2013-01-01	2014-01-01	12	a	2	F
2	52	0.4	1	Avonex	2011-08-01	on	51	a	1	R
1	58	0.2	1	Beta	2011-12-01	on	48	a	0	R
3	108	0.33	3	Rebif	2009-01-01	2012-01-01	36	a	0	R
4	96	0.5	3	Beta	2010-11-01	2014-02-01	39	a	1	R,preganacy						Beta	2014-12-01	on	12	a	0	R
6	176	0.4	3	Rebif	2011-04-01	2014-01-01	33	a	3	F	NOV	2014-02-01	2014-08-01	6	R	Rebif	2014-11-01	on	13	a	0	R
1	31	0.38	1	Avonex	2014-02-01	2015-01-01	11	a	0	F,Radiology						Beta	2015-01-01	on	12	a	0	R
1	14	0.85	1	Avonex	2014-11-01	on	13	a	0	R
4	112	0.42	1	Avonex	2006-08-01	2013-10-01	86	a	3	F						Beta	2013-12-01	on	24	a	0	R
8	143	0.67	2	Beta	2006-01-01	2008-12-01	23	a	4	F	NOV	2009-01-01	2009-06-01	6	P	Beta	2009-07-01	2012-01-01	30	a	2	F,P	Beta	2013-01-01	2014-11-01	22	a	0	P
23	96	2.87	2	Beta	2008-08-01	2009-08-01	12	a	4	F						AZA	2009-08-01	2013-06-01	46	a	16	F	Rebif	2013-06-01	2015-01-01	18	a	1	F,Radilogy
7	208	0.4	2	AZA	2006-08-01	2011-08-01	60	a	5	F						Beta	2012-01-01	on	47	a	0	R
2	132	0.18	2	Avonex	2010-01-01	on	71	a	0	R
4	204	0.23	4	Rebif	2013-02-01	on	34	a	0	R
1	26	0.46	1	Beta	2014-01-01	on	23	a	0	R
3	69	0.52	2	Beta	2013-04-01	on	32	a	1	R
2	65	0.39	2	Beta	2014-08-01	on	16	a	0	R
4	65	0.73	2	Avonex	2012-07-01	2014-12-01	29	a	2	F						Beta	2015-02-01	on	10	a	0	R
10	183	0.65	1	Beta	2005-04-01	2011-04-01	72	a	5	F						MTX	2011-04-01	2011-11-01	7	a	1	F	Rebif	2011-11-01	on	49	a	3	F
1	240	0.05	1	MTX	2007-03-01	2013-12-01	81	a	0	P						AZA	2013-12-01	2014-12-01	12	a	0	P,died
4	44	1	2	Rebif	2012-10-01	on	38	a	2	R
1	50	0.24	1	Avonex	2013-05-01	on	31	a	0	R
4	49	0.97	1	Avonex	2014-01-01	on	23	a	0	R
1	99	0.12	1	Beta	2013-08-01	2013-09-01	2	a	0	P	MED	2013-09-01	2013-12-01	3	P
6	125	0.57	2	Beta	2007-08-01	2009-10-01	26	a	4	F	NOV	2009-10-01	2010-03-01	5	P	Beta	2010-03-01	2013-11-01	44	a	0	P
1	16	0.75	1	non
1	18	0.666	1	non
4	103	0.46	3	AZA	2009-05-01	on	79	a	1	R
7	155	0.54	2	Avonex	2004-01-01	2007-01-01	36	a	3	F						Rebif	2013-06-01	on	30	a	2	R
3	67	0.53	2	Beta	2011-12-01	on	48	a	1	R
3	60	0.6	3	Beta	2013-12-01	on	24	a	0	R
2	42	0.57	2	Beta	2012-09-01	on	39	a	0	R
7	98	0.85	2	Beta	2008-11-01	2011-11-01	36	a	4	F,SE	NOV	2011-12-01	2012-05-01	6	R	Retximab	2012-05-01	5 doses	43	a	1	R
4	140	0.34	3	Beta	2013-05-01	on	31	a	1	R
3	55	0.65	2	Rebif	2011-12-01	2012-06-01	6	a	1	F,Radiology	NOV	2013-01-01	2013-06-01	6	R	Rebif	2014-11-01	on	13	a	0	R
7	120	0.69	2	Rebif	2006-12-01	2008-12-01	24	a	5	F	MED	2008-12-01	2010-12-01	24	P
13	201	0.776	2	Avonex	2006-04-01	2008-03-01	23	a	4	F	MED	2008-03-01	2009-10-01	19	P	AZA	2009-11-01	2010-07-01	8	a	4	F	Beta	2010-07-01	2013-09-01	38	a	3	F	NOV	2014-03-01	on	21	P
2	25	0.96	1	Avonex	2013-11-01	2014-05-01	6	a	1	F,Radiology						Beta	2014-05-01	on	19	a	0	R
2	57	0.42	2	Solupride	2013-04-01	2014-02-01	10	a	0	P						Retximab	2014-02-01	3doses	22	a	0	R
1	47	0.25	1	Rebif	2012-04-01	on	44	a	0	R
4	49	0.49	2	Beta	2013-01-01	on	35	a	2	F,Radiology
1	47	0.255	1	Avonex	2012-12-01	on	36	a	0	R
4	187	0.25	4	Rebif	2013-05-01	2013-09-01	4	a	0	R						Avonex	2013-09-01	on	27	a	0	R
1	25	0.48	1	Beta	2013-12-01	on	24	a	0	R
1	24	0.5	1	Beta	2014-01-01	on	23	a	0	R
1	65	0.18	1	Avonex	2010-11-01	2012-08-01	21	a	0	F,Radiology						Beta	2012-09-01	0n	39	a	0	R
6	64	1.125	3	Rebif	2011-08-01	2013-12-01	28	a	3	F	NOV	2013-12-01	2015-06-01	18	R
2	40	0.6	2	Avonex	2014-11-01	on	13	a	0	R
1	34	0.35	1	Beta	2013-03-01	on	33	a	0	R
1	59	0.2	1	Beta	2011-11-01	2014-11-01	36	a	0	R,not definit MS
9	153	0.7	3	Rebif	2005-09-01	2006-10-01	13	a	3	F						Beta	2006-10-01	on	110	a	3	R
1	20	0.6	1	Beta	2014-08-01	on	16	a	0	R
1	13	0.92	1	Avonex	2014-11-01	on	13	a	0	R
2	59	0.4	2	Rebif	2011-10-01	on	50	a	0	R
